# Supplementary material for: Peroxiredoxin-6 Negatively Regulates Bactericidal Activity and NF-κB Activity by Interrupting TRAF6-ECSIT Complex
Source: Front Cell Infect Microbiol. 2017 Mar 24;7:94. doi: 10.3389/fcimb.2017.00094 (PMC5364181; doi:10.3389/fcimb.2017.00094)
Supplement: Supplementary file 1 [file DataSheet1.XLSX]

## Sheet: Sheet1
Supplemental Table S1. NF-κB-dependent gene expressions in Prdx6KD THP1 and Ctrl THP1 cells
TargetID	SYMBOL	DEFINITION	SYNONYMS	Accession	Prdx6 KD THP1 LPS 9hr / Ctrl THP1 LPS 9hr	Prdx6 KD THP1 LPS 6hr / Ctrl THP1 LPS 6hr	Prdx6 KD THP1 WO LPS/Ctrl THP1 WO LPS	Panther_Function	Panther_Process	Accession	SEARCH_KEY	ILMN_GENE	CHROMOSOME	TargetID	ProbeID.1	SPECIES	SOURCE	TRANSCRIPT	SOURCE_REFERENCE_ID	REFSEQ_ID	UNIGENE_ID	ENTREZ_GENE_ID	GI	PROTEIN_PRODUCT	ARRAY_ADDRESS_ID	PROBE_TYPE	PROBE_START	PROBE_SEQUENCE	PROBE_CHR_ORIENTATION	PROBE_COORDINATES	CYTOBAND	ONTOLOGY_COMPONENT	ONTOLOGY_PROCESS	ONTOLOGY_FUNCTION	OBSOLETE_PROBE_ID
ILMN_1775501	IL1B	Homo sapiens interleukin 1, beta (IL1B), mRNA.	IL1F2; IL1-BETA; IL-1	NM_000576.2	176.636	155.548	1.27488	Signaling molecule -> Cytokine -> Interleukin	Signal transduction -> Cell surface receptor mediated signal transduction -> Cytokine and chemokine mediated signaling pathway;Signal transduction -> Cell communication -> Ligand-mediated signaling;Immunity and defense -> Macrophage-mediated immunity;Immunity and defense -> Cytokine/chemokine mediated immunity;Apoptosis;Cell cycle -> Cell cycle control;Cell proliferation and differentiation	NM_000576.2	NM_000576.2	IL1B	2	IL1B	840685	Homo sapiens	RefSeq	ILMN_27277	NM_000576.2	NM_000576.2		3553	27894305	NP_000567.1	840685	S	1133	CTCACCTCTCCTACTCACTTAAAGCCCGCCTGACAGAAACCACGGCCACA	-	113587652-113587701	2q13d	The space external to the outermost structure of a cell. For cells without external protective or external encapsulating structures this refers to space outside of the plasma membrane. This term covers the host cell environment outside an intracellular parasite [goid 5576] [pmid 1919436] [evidence NAS]; That part of a multicellular organism outside the cells proper, usually taken to be outside th…	The initiation of the activity of the inactive enzyme MAP kinase by phosphorylation by a MAPKK [goid 187] [pmid 10748004] [evidence IDA]; A rise in body temperature above the normal, often as a response to infection [goid 1660] [evidence IEA]; Any process that activates or increases the frequency, rate or extent of addition of phosphate groups to amino acids within a protein [goid 1934] [pmid 107…	Mediates the transfer of a signal from the outside to the inside of a cell by means other than the introduction of the signal molecule itself into the cell [goid 4871] [pmid 10786823] [evidence TAS]; Interacting selectively with the interleukin-1 receptor [goid 5149] [pmid 1919436] [evidence NAS]; Interacting selectively with any protein or protein complex (a complex of two or more proteins that …	IL1F2; IL1-BETA; IL-1
ILMN_2184373	IL8	Homo sapiens interleukin 8 (IL8), mRNA.	GCP-1; MDNCF; NAP1; CXCL8; AMCF-I; TSG-1; LYNAP; NAP-1; MONAP; GCP1; SCYB8; LUCT; K60; LECT; 3-10C; b-ENAP; NAF	NM_000584.2	88.7413	38.5662	-1.26824	Signaling molecule -> Chemokine	Signal transduction -> Cell surface receptor mediated signal transduction -> Cytokine and chemokine mediated signaling pathway;Signal transduction -> Intracellular signaling cascade -> Calcium mediated signaling;Signal transduction -> Intracellular signaling cascade -> NF-kappaB cascade;Signal transduction -> Cell communication -> Ligand-mediated signaling;Immunity and defense -> T-cell mediated …	NM_000584.2	NM_000584.2	IL8	4	IL8	1980309	Homo sapiens	RefSeq	ILMN_179575	NM_000584.2	NM_000584.2		3576	28610153	NP_000575.1	1980309	S	1345	CCCAGTCTTGTCATTGCCAGCTGTGTTGGTAGTGCTGTGTTGAATTACGG	+	74609125-74609174	4q13.3d	The space external to the outermost structure of a cell. For cells without external protective or external encapsulating structures this refers to space outside of the plasma membrane. This term covers the host cell environment outside an intracellular parasite [goid 5576] [evidence IEA]; That part of a multicellular organism outside the cells proper, usually taken to be outside the plasma membra…	Blood vessel formation when new vessels emerge from the proliferation of pre-existing blood vessels [goid 1525] [pmid 11483765] [evidence TAS]; Any process involved in the controlled movement of a cell [goid 6928] [pmid 10820279] [evidence TAS]; The directed movement of a motile cell or organism, or the directed growth of a cell guided by a specific chemical concentration gradient. Movement may b…	Interacting selectively with the interleukin-8 receptor [goid 5153] [pmid 1840701] [evidence IPI]; Interacting selectively with any protein or protein complex (a complex of two or more proteins that may include other nonprotein molecules) [goid 5515] [pmid 10880251] [evidence IPI]; The function of a family of chemotactic pro-inflammatory activation-inducible cytokines acting primarily upon hemopo…	GCP-1; MDNCF; NAP1; CXCL8; AMCF-I; TSG-1; NAP-1; LYNAP; MONAP; SCYB8; GCP1; LUCT; LECT; K60; 3-10C; b-ENAP; NAF
ILMN_1666733	IL8	Homo sapiens interleukin 8 (IL8), mRNA.	GCP-1; MDNCF; NAP1; CXCL8; AMCF-I; TSG-1; LYNAP; NAP-1; MONAP; GCP1; SCYB8; LUCT; K60; LECT; 3-10C; b-ENAP; NAF	NM_000584.2	63.9466	33.497	1.1359	Signaling molecule -> Chemokine	Signal transduction -> Cell surface receptor mediated signal transduction -> Cytokine and chemokine mediated signaling pathway;Signal transduction -> Intracellular signaling cascade -> Calcium mediated signaling;Signal transduction -> Intracellular signaling cascade -> NF-kappaB cascade;Signal transduction -> Cell communication -> Ligand-mediated signaling;Immunity and defense -> T-cell mediated …	NM_000584.2	NM_000584.2	IL8	4	IL8	1570553	Homo sapiens	RefSeq	ILMN_179575	NM_000584.2	NM_000584.2		3576	28610153	NP_000575.1	1570553	S	868	CCCTAGTCTGCTAGCCAGGATCCACAAGTCCTTGTTCCACTGTGCCTTGG	+	74608648-74608697	4q13.3d	The space external to the outermost structure of a cell. For cells without external protective or external encapsulating structures this refers to space outside of the plasma membrane. This term covers the host cell environment outside an intracellular parasite [goid 5576] [evidence IEA]; That part of a multicellular organism outside the cells proper, usually taken to be outside the plasma membra…	Blood vessel formation when new vessels emerge from the proliferation of pre-existing blood vessels [goid 1525] [pmid 11483765] [evidence TAS]; Any process involved in the controlled movement of a cell [goid 6928] [pmid 10820279] [evidence TAS]; The directed movement of a motile cell or organism, or the directed growth of a cell guided by a specific chemical concentration gradient. Movement may b…	Interacting selectively with the interleukin-8 receptor [goid 5153] [pmid 1840701] [evidence IPI]; Interacting selectively with any protein or protein complex (a complex of two or more proteins that may include other nonprotein molecules) [goid 5515] [pmid 10880251] [evidence IPI]; The function of a family of chemotactic pro-inflammatory activation-inducible cytokines acting primarily upon hemopo…	GCP-1; MDNCF; NAP1; CXCL8; AMCF-I; IL-8; TSG-1; NAP-1; LYNAP; MONAP; SCYB8; GCP1; LUCT; LECT; K60; 3-10C; b-ENAP; NAF
ILMN_1671509	CCL3	Homo sapiens chemokine (C-C motif) ligand 3 (CCL3), mRNA.	SCYA3; MIP-1-alpha; G0S19-1; LD78ALPHA; MIP1A	NM_002983.1	38.8014	10.0333	1.06098	Signaling molecule -> Chemokine	Signal transduction -> Cell surface receptor mediated signal transduction -> Cytokine and chemokine mediated signaling pathway;Signal transduction -> Cell communication -> Ligand-mediated signaling;Immunity and defense -> Cytokine/chemokine mediated immunity	NM_002983.1	NM_002983.1	CCL3	17	CCL3	6590682	Homo sapiens	RefSeq	ILMN_1999	NM_002983.1	NM_002983.1		6348	4506842	NP_002974.1	6590682	S	116	CCTCTGCACCATGGCTCTCTGCAACCAGTTCTCTGCATCACTTGCTGCTG	-	31440747-31440756:31441445-31441484	17q12b	The space external to the outermost structure of a cell. For cells without external protective or external encapsulating structures this refers to space outside of the plasma membrane. This term covers the host cell environment outside an intracellular parasite [goid 5576] [evidence IEA]; That part of a multicellular organism outside the cells proper, usually taken to be outside the plasma membra…	The regulation of the levels, transport, and metabolism of calcium ions within a cell or between a cell and its external environment [goid 6874] [pmid 10734056] [evidence TAS]; A process of secretion by a cell that results in the release of intracellular molecules (e.g. hormones, matrix proteins) contained within a membrane-bounded vesicle by fusion of the vesicle with the plasma membrane of a ce…	Mediates the transfer of a signal from the outside to the inside of a cell by means other than the introduction of the signal molecule itself into the cell [goid 4871] [pmid 10857861] [evidence TAS]; The function of a family of chemotactic pro-inflammatory activation-inducible cytokines acting primarily upon hemopoietic cells in immunoregulatory processes; all chemokines possess a number of conse…	SCYA3; MIP-1-alpha; G0S19-1; LD78ALPHA; MIP1A
ILMN_2328666	CD83	Homo sapiens CD83 molecule (CD83), transcript variant 1, mRNA.	HB15; BL11	NM_004233.3	29.5992	8.8229	-1.04656	Molecular function unclassified	Biological process unclassified	NM_004233.3	NM_004233.3	CD83	6	CD83	6620026	Homo sapiens	RefSeq	ILMN_181889	NM_004233.3	NM_004233.3		9308	94420687	NP_004224.1	6620026	A	1628	TGGGTGCTCGCCCACTTGTCCCACTATCTGGGTGCATGATCTTGAGCAAG	+	14136299-14136348	6p23b	The membrane surrounding a cell that separates the cell from its external environment. It consists of a phospholipid bilayer and associated proteins [goid 5886] [pmid 9310491] [evidence TAS]; Penetrating at least one phospholipid bilayer of a plasma membrane. May also refer to the state of being buried in the bilayer with no exposure outside the bilayer [goid 5887] [pmid 8422464] [evidence TAS]	Reactions, triggered in response to the presence of a foreign body or the occurrence of an injury, which result in restriction of damage to the organism attacked or prevention/recovery from the infection caused by the attack [goid 6952] [pmid 1378080] [evidence TAS]; An immune response mediated through a body fluid [goid 6959] [pmid 8422464] [evidence TAS]; The cascade of processes by which a sig…		HB15; BL11
ILMN_2406501	SOD2	Homo sapiens superoxide dismutase 2, mitochondrial (SOD2), nuclear gene encoding mitochondrial protein, transcript variant 3, mRNA.	MNSOD; IPO-B; Mn-SOD	NM_001024466.1	26.9727	17.4634	1.01436	Oxidoreductase -> Other oxidoreductase	Immunity and defense -> Antioxidation and free radical removal	NM_001024466.1	NM_001024466.1	SOD2	6	SOD2	3420373	Homo sapiens	RefSeq	ILMN_20239	NM_001024466.1	NM_001024466.1		6648	67782308	NP_001019637.1	3420373	A	251	TACGACTACGGCGCCCTGGAACCTCACATCAACGCGCAGATCATGCAGCT	-	160113772-160113821	6q25.3f	A semiautonomous, self replicating organelle that occurs in varying numbers, shapes, and sizes in the cytoplasm of virtually all eukaryotic cells. It is notably the site of tissue respiration [goid 5739] [pmid 15087454] [evidence TAS]; The inner, i.e. lumen-facing, lipid bilayer of the mitochondrial envelope. It is highly folded to form cristae [goid 5743] [evidence IEA]; The gel-like material, w…	A change in state or activity of a cell or an organism (in terms of movement, secretion, enzyme production, gene expression, etc.) as a result of a superoxide stimulus. Superoxide is the anion, oxygen-, formed by addition of one electron to dioxygen (O2) or any compound containing the superoxide anion [goid 303] [pmid 9462746] [evidence TAS]; A change in state or activity of a cell or an organism…	Catalysis of the reaction: 2 peroxide radical + 2 H+ = O2 + H2O2 [goid 4784] [pmid 14980699] [evidence IDA]; Catalysis of an oxidation-reduction (redox) reaction, a reversible chemical reaction in which the oxidation state of an atom or atoms within a molecule is altered. One substrate acts as a hydrogen or electron donor and becomes oxidized, while the other acts as hydrogen or electron acceptor…	MNSOD; IPO-B; Mn-SOD
ILMN_1780582	CD83	Homo sapiens CD83 molecule (CD83), transcript variant 2, mRNA.	HB15; BL11	NM_001040280.1	23.3895	7.62777	1.02008	Molecular function unclassified	Biological process unclassified	NM_001040280.1	NM_004233.2	CD83	6	CD83	5050162	Homo sapiens	RefSeq	ILMN_166338	NM_001040280.1	NM_001040280.1		9308	94421023	NP_001035370.1	5050162	S	1909	GCCTTCTGTAGGAATTCTTTTGGGGAAGTGAGGAAGCCAGGTCCACGGTC	+	14136583-14136632	6p23b	The membrane surrounding a cell that separates the cell from its external environment. It consists of a phospholipid bilayer and associated proteins [goid 5886] [pmid 9310491] [evidence TAS]; Penetrating at least one phospholipid bilayer of a plasma membrane. May also refer to the state of being buried in the bilayer with no exposure outside the bilayer [goid 5887] [pmid 8422464] [evidence TAS]	Reactions, triggered in response to the presence of a foreign body or the occurrence of an injury, which result in restriction of damage to the organism attacked or prevention/recovery from the infection caused by the attack [goid 6952] [pmid 1378080] [evidence TAS]; An immune response mediated through a body fluid [goid 6959] [pmid 8422464] [evidence TAS]; The cascade of processes by which a sig…		HB15; BL11
ILMN_1753547	STAT5A	Homo sapiens signal transducer and activator of transcription 5A (STAT5A), mRNA.	MGF; STAT5	NM_003152.2	17.4321	5.2675	-1.16305	Transcription factor -> Other transcription factor;Nucleic acid binding	Nucleoside, nucleotide and nucleic acid metabolism -> mRNA transcription -> mRNA transcription regulation;Signal transduction -> Intracellular signaling cascade -> JAK-STAT cascade;Immunity and defense -> T-cell mediated immunity;Immunity and defense -> Granulocyte-mediated immunity;Apoptosis -> Inhibition of apoptosis	NM_003152.2	NM_003152.2	STAT5A	17	STAT5A	1940487	Homo sapiens	RefSeq	ILMN_10520	NM_003152.2	NM_003152.2		6776	21618341	NP_003143.2	1940487	S	3976	GCCATGTGCTGCGTGCCTGTGGAATCTGGAGTGAGGGGTAAAAGCTGATC	+	37717162-37717211	17q21.2b	A membrane-bounded organelle of eukaryotic cells in which chromosomes are housed and replicated. In most cells, the nucleus contains all of the cell's chromosomes except the organellar chromosomes, and is the site of RNA synthesis and processing. In some species, or in specialized cell types, RNA metabolism or DNA replication may be absent [goid 5634] [evidence IEA]; All of the contents of a cell…	The set of processes resulting in differentiation of theca and granulosa cells into luteal cells and in the formation of a corpus luteum after ovulation [goid 1553] [evidence IEA]; The process whereby a relatively unspecialized cell acquires the specialized features of a natural killer cell [goid 1779] [evidence IEA]; The cascade of processes by which a signal interacts with a receptor, causing a…	The function of binding to a specific DNA sequence in order to modulate transcription. The transcription factor may or may not also interact selectively with a protein or macromolecular complex [goid 3700] [pmid 8631883] [evidence TAS]; The function of binding to a specific DNA sequence in order to modulate transcription. The transcription factor may or may not also interact selectively with a pr…	MGF; STAT5
ILMN_1728106	TNF	Homo sapiens tumor necrosis factor (TNF superfamily, member 2) (TNF), mRNA.	TNFSF2; DIF; TNF-alpha; TNFA	NM_000594.2	17.1881	12.1625	-1.058	Signaling molecule -> Cytokine -> Tumor necrosis factor family member	Signal transduction -> Cell surface receptor mediated signal transduction -> Cytokine and chemokine mediated signaling pathway;Signal transduction -> Cell communication -> Ligand-mediated signaling;Immunity and defense;Apoptosis -> Induction of apoptosis	NM_000594.2	NM_000594.2	TNF	6	TNF	2640301	Homo sapiens	RefSeq	ILMN_24087	NM_000594.2	NM_000594.2		7124	25952110	NP_000585.2	2640301	S	1446	CCGTGAAAACGGAGCTGAACAATAGGCTGTTCCCATGTAGCCCCCTGGCC	+	31545889-31545938	6p21.33a	That part of a multicellular organism outside the cells proper, usually taken to be outside the plasma membranes, and occupied by fluid [goid 5615] [evidence IEA]; The membrane surrounding a cell that separates the cell from its external environment. It consists of a phospholipid bilayer and associated proteins [goid 5886] [evidence IEA]; An invagination of the cell membrane formed by an actin de…	Any process that stops, prevents or reduces the frequency, rate or extent of transcription from an RNA polymerase II promoter [goid 122] [evidence IEA]; Any process that modulates the frequency, rate or extent of addition of phosphate groups into an amino acid in a protein [goid 1932] [evidence IEA]; The chemical reactions and pathways involving glucose, the aldohexose gluco-hexose. D-glucose is …	Functions to control the survival, growth, differentiation and effector function of tissues and cells [goid 5125] [evidence IEA]; Interacting selectively with the tumor necrosis factor receptor [goid 5164] [evidence IEA]; Interacting selectively with any protein or protein complex (a complex of two or more proteins that may include other nonprotein molecules) [goid 5515] [evidence IEA]; Functions…	TNFSF2; DIF; TNF-alpha; TNFA
ILMN_1682717	IER3	Homo sapiens immediate early response 3 (IER3), mRNA.	IEX-1L; PRG1; IEX1; GLY96; DIF-2; IEX-1; DIF2	NM_003897.3	16.9909	10.7205	1.11413	Molecular function unclassified	Immunity and defense -> Stress response	NM_003897.3	NM_052815.1	IER3	6	IER3	1190367	Homo sapiens	RefSeq	ILMN_29406	NM_003897.3	NM_003897.3		8870	119964722	NP_003888.2	1190367	A	972	GAGGACGTCCCGGCTGGGATGAAGTCTGGTGGTGGGTCGTAAGTTTAGGA	-	30819173-30819222	6p21.33b	Double layer of lipid molecules that encloses all cells, and, in eukaryotes, many organelles; may be a single or double lipid bilayer; also includes associated proteins [goid 16020] [evidence IEA]; Penetrating at least one phospholipid bilayer of a membrane. May also refer to the state of being buried in the bilayer with no exposure outside the bilayer. When used to describe a protein, indicates …	A form of programmed cell death induced by external or internal signals that trigger the activity of proteolytic caspases, whose actions dismantle the cell and result in cell death. Apoptosis begins internally with condensation and subsequent fragmentation of the cell nucleus (blebbing) while the plasma membrane remains intact. Other characteristics of apoptosis include DNA fragmentation and the …	Interacting selectively with any protein or protein complex (a complex of two or more proteins that may include other nonprotein molecules) [goid 5515] [pmid 15451437] [evidence IPI]	IEX-1L; PRG1; IEX1; GLY96; DIF-2; IEX-1; DIF2
ILMN_1792922	SOD2	Homo sapiens superoxide dismutase 2, mitochondrial (SOD2), nuclear gene encoding mitochondrial protein, transcript variant 1, mRNA.	MNSOD; Mn-SOD; IPO-B	NM_000636.2	14.7248	3.6585	-1.02123	Oxidoreductase -> Other oxidoreductase	Immunity and defense -> Antioxidation and free radical removal	NM_000636.2	NM_000636.2	SOD2	6	SOD2	5960731	Homo sapiens	RefSeq	ILMN_19880	NM_000636.2	NM_000636.2		6648	67782304	NP_000627.2	5960731	I	1500	GAATTGGGCAGCTCATGCTTGAGACCCAATCTCCATGATGACCTACAAGC	-	160102798-160102847	6q25.3f	A semiautonomous, self replicating organelle that occurs in varying numbers, shapes, and sizes in the cytoplasm of virtually all eukaryotic cells. It is notably the site of tissue respiration [goid 5739] [pmid 15087454] [evidence TAS]; The inner, i.e. lumen-facing, lipid bilayer of the mitochondrial envelope. It is highly folded to form cristae [goid 5743] [evidence IEA]; The gel-like material, w…	A change in state or activity of a cell or an organism (in terms of movement, secretion, enzyme production, gene expression, etc.) as a result of a superoxide stimulus. Superoxide is the anion, oxygen-, formed by addition of one electron to dioxygen (O2) or any compound containing the superoxide anion [goid 303] [pmid 9462746] [evidence TAS]; A change in state or activity of a cell or an organism…	Catalysis of the reaction: 2 peroxide radical + 2 H+ = O2 + H2O2 [goid 4784] [pmid 14980699] [evidence IDA]; Catalysis of an oxidation-reduction (redox) reaction, a reversible chemical reaction in which the oxidation state of an atom or atoms within a molecule is altered. One substrate acts as a hydrogen or electron donor and becomes oxidized, while the other acts as hydrogen or electron acceptor…	MNSOD; IPO-B; Mn-SOD
ILMN_1803429	CD44	Homo sapiens CD44 molecule (Indian blood group) (CD44), transcript variant 4, mRNA.	LHR; CDW44; ECMR-III; MGC10468; MDU2; CSPG8; Pgp1; IN; MUTCH-I; MIC4; MDU3; MC56; HCELL	NM_001001391.1	12.5984	8.5302	1.03542	Molecular function unclassified	Biological process unclassified	NM_001001391.1	NM_001001390.1	CD44	11	CD44	5860152	Homo sapiens	RefSeq	ILMN_10947	NM_001001391.1	NM_001001391.1		960	48255940	NP_001001391.1	5860152	A	4419	TGACCACTGTTATTGTTACTTTGACTTTTCAGAGCACACCCTTCCTCTGG	+	35209554-35209603	11p13b	The part of a cell or its extracellular environment in which a gene product is located. A gene product may be located in one or more parts of a cell and its location may be as specific as a particular macromolecular complex, that is, a stable, persistent association of macromolecules that function together [goid 5575] [evidence ND ]; Double layer of lipid molecules that encloses all cells, and, i…	The attachment of a cell, either to another cell or to an underlying substrate such as the extracellular matrix, via cell adhesion molecules [goid 7155] [evidence IEA]; The binding of a cell to the extracellular matrix via adhesion molecules [goid 7160] [pmid 8640758] [evidence NAS]; The attachment of one cell to another cell via adhesion molecules [goid 16337] [pmid 8640758] [evidence NAS]; The …	The selective, often stoichiometric, interaction of a molecule with one or more specific sites on another molecule [goid 5488] [evidence IEA]; Interacting selectively with hyaluronic acid, a polymer composed of repeating dimeric units of glucuronic acid and N-acetyl glucosamine [goid 5540] [evidence IEA]; Elemental activities, such as catalysis or binding, describing the actions of a gene product…	LHR; CDW44; ECMR-III; MGC10468; MDU2; CSPG8; Pgp1; IN; MUTCH-I; MIC4; MDU3; MC56; HCELL
ILMN_2348788	CD44	Homo sapiens CD44 molecule (Indian blood group) (CD44), transcript variant 5, mRNA.	LHR; CDW44; ECMR-III; MGC10468; MDU2; CSPG8; Pgp1; IN; MUTCH-I; MIC4; MDU3; MC56; HCELL	NM_001001392.1	12.5852	6.10647	-1.12271	Molecular function unclassified	Biological process unclassified	NM_001001392.1	NM_001001392.1	CD44	11	CD44	4560193	Homo sapiens	RefSeq	ILMN_24089	NM_001001392.1	NM_001001392.1		960	48255942	NP_001001392.1	4560193	A	2897	GCCACTCCAGGACAAGGTTCAAAATGGTTACAACAGCCTCTACCTGTCGC	+	35208786-35208835	11p13b	The part of a cell or its extracellular environment in which a gene product is located. A gene product may be located in one or more parts of a cell and its location may be as specific as a particular macromolecular complex, that is, a stable, persistent association of macromolecules that function together [goid 5575] [evidence ND ]; Double layer of lipid molecules that encloses all cells, and, i…	The attachment of a cell, either to another cell or to an underlying substrate such as the extracellular matrix, via cell adhesion molecules [goid 7155] [evidence IEA]; The binding of a cell to the extracellular matrix via adhesion molecules [goid 7160] [pmid 8640758] [evidence NAS]; The attachment of one cell to another cell via adhesion molecules [goid 16337] [pmid 8640758] [evidence NAS]; The …	The selective, often stoichiometric, interaction of a molecule with one or more specific sites on another molecule [goid 5488] [evidence IEA]; Interacting selectively with hyaluronic acid, a polymer composed of repeating dimeric units of glucuronic acid and N-acetyl glucosamine [goid 5540] [evidence IEA]; Elemental activities, such as catalysis or binding, describing the actions of a gene product…	LHR; CDW44; ECMR-III; MGC10468; MDU2; CSPG8; Pgp1; IN; MUTCH-I; MIC4; MDU3; MC56; HCELL
ILMN_1702691	TNFAIP3	Homo sapiens tumor necrosis factor, alpha-induced protein 3 (TNFAIP3), mRNA.	A20; MGC138687; OTUD7C; TNFA1P2; MGC104522; MGC138688	NM_006290.2	11.691	6.50691	-1.31276	Nucleic acid binding -> Double-stranded DNA binding protein;Hydrolase	Protein metabolism and modification -> Proteolysis;Protein metabolism and modification -> Other protein metabolism	NM_006290.2	NM_006290.2	TNFAIP3	6	TNFAIP3	3360681	Homo sapiens	RefSeq	ILMN_2315	NM_006290.2	NM_006290.2		7128	26051241	NP_006281.1	3360681	S	4017	CCCCAGAGATAAAGGCTGCCATTTTGGGGGTCTGTACTTATGGCCTGAAA	+	138204034-138204083	6q23.3d	All of the contents of a cell excluding the plasma membrane and nucleus, but including other subcellular structures [goid 5737] [evidence IEA]; All of the contents of a cell excluding the plasma membrane and nucleus, but including other subcellular structures [goid 5737] [evidence IEA]; All of the contents of a cell excluding the plasma membrane and nucleus, but including other subcellular struct…	The chemical reactions and pathways resulting in the breakdown of a protein or peptide by hydrolysis of its peptide bonds, initiated by the covalent attachment of a ubiquitin moiety, or multiple ubiquitin moieties, to the protein [goid 6511] [evidence IEA]; A form of programmed cell death induced by external or internal signals that trigger the activity of proteolytic caspases, whose actions dism…	Interacting selectively with any protein or protein complex (a complex of two or more proteins that may include other nonprotein molecules) [goid 5515] [evidence IEA]; Interacting selectively with any protein or protein complex (a complex of two or more proteins that may include other nonprotein molecules) [goid 5515] [evidence IEA]; Interacting selectively with any protein or protein complex (a …	A20; MGC138687; OTUD7C; TNFA1P2; MGC104522; MGC138688
ILMN_2336781	SOD2	Homo sapiens superoxide dismutase 2, mitochondrial (SOD2), nuclear gene encoding mitochondrial protein, transcript variant 2, mRNA.	MNSOD; IPO-B; Mn-SOD	NM_001024465.1	10.6289	9.48975	1.11393	Oxidoreductase -> Other oxidoreductase	Immunity and defense -> Antioxidation and free radical removal	NM_001024465.1	NM_001024465.1	SOD2	6	SOD2	3890326	Homo sapiens	RefSeq	ILMN_19760	NM_001024465.1	NM_001024465.1		6648	67782306	NP_001019636.1	3890326	A	677	GGCCTTATTCCACTGCTGGGGATTGATGTGTGGGAGCACGCTTACTACCT	-	160103621-160103670	6q25.3f	A semiautonomous, self replicating organelle that occurs in varying numbers, shapes, and sizes in the cytoplasm of virtually all eukaryotic cells. It is notably the site of tissue respiration [goid 5739] [pmid 15087454] [evidence TAS]; The inner, i.e. lumen-facing, lipid bilayer of the mitochondrial envelope. It is highly folded to form cristae [goid 5743] [evidence IEA]; The gel-like material, w…	A change in state or activity of a cell or an organism (in terms of movement, secretion, enzyme production, gene expression, etc.) as a result of a superoxide stimulus. Superoxide is the anion, oxygen-, formed by addition of one electron to dioxygen (O2) or any compound containing the superoxide anion [goid 303] [pmid 9462746] [evidence TAS]; A change in state or activity of a cell or an organism…	Catalysis of the reaction: 2 peroxide radical + 2 H+ = O2 + H2O2 [goid 4784] [pmid 14980699] [evidence IDA]; Catalysis of an oxidation-reduction (redox) reaction, a reversible chemical reaction in which the oxidation state of an atom or atoms within a molecule is altered. One substrate acts as a hydrogen or electron donor and becomes oxidized, while the other acts as hydrogen or electron acceptor…	MNSOD; IPO-B; Mn-SOD
ILMN_1658483	IL1A	Homo sapiens interleukin 1, alpha (IL1A), mRNA.	IL1F1; IL1-ALPHA; IL1; IL-1A	NM_000575.3	9.6503	5.87922	1.34382	Signaling molecule -> Cytokine -> Interleukin	Signal transduction -> Cell surface receptor mediated signal transduction -> Cytokine and chemokine mediated signaling pathway;Signal transduction -> Cell communication -> Ligand-mediated signaling;Immunity and defense -> Macrophage-mediated immunity;Immunity and defense -> Cytokine/chemokine mediated immunity;Cell cycle -> Cell cycle control;Cell proliferation and differentiation	NM_000575.3	NM_000575.3	IL1A	2	IL1A	1980672	Homo sapiens	RefSeq	ILMN_25320	NM_000575.3	NM_000575.3		3552	27894329	NP_000566.3	1980672	S	2536	CAGGGCATTTTGGTCCAAGTTGTGCTTATCCCATAGCCAGGAAACTCTGC	-	113531834-113531883	2q13d	The space external to the outermost structure of a cell. For cells without external protective or external encapsulating structures this refers to space outside of the plasma membrane. This term covers the host cell environment outside an intracellular parasite [goid 5576] [evidence IEA]; That part of a multicellular organism outside the cells proper, usually taken to be outside the plasma membra…	A rise in body temperature above the normal, often as a response to infection [goid 1660] [evidence IEA]; A form of programmed cell death induced by external or internal signals that trigger the activity of proteolytic caspases, whose actions dismantle the cell and result in cell death. Apoptosis begins internally with condensation and subsequent fragmentation of the cell nucleus (blebbing) while…	Mediates the transfer of a signal from the outside to the inside of a cell by means other than the introduction of the signal molecule itself into the cell [goid 4871] [pmid 10861041] [evidence TAS]; Mediates the transfer of a signal from the outside to the inside of a cell by means other than the introduction of the signal molecule itself into the cell [goid 4871] [pmid 10748004] [evidence TAS];…	IL1F1; IL1-ALPHA; IL1; IL-1A
ILMN_1812226	ICAM1	Homo sapiens intercellular adhesion molecule 1 (CD54), human rhinovirus receptor (ICAM1), mRNA.	P3.58; BB2; CD54	NM_000201.1	7.91502	3.1272	-1.08417	Receptor;Cell adhesion molecule -> CAM family adhesion molecule	Signal transduction -> Cell communication -> Cell adhesion-mediated signaling;Cell adhesion;Immunity and defense -> B-cell- and antibody-mediated immunity	NM_000201.1	NM_000201.1	ICAM1	19	ICAM1	130044	Homo sapiens	RefSeq	ILMN_17682	NM_000201.1	NM_000201.1		3383	4557877	NP_000192.1	130044	S	2645	GCAGTGATCAGGGTCCTGCAAGCAGTGGGGAAGGGGGCCAAGGTATTGGA	+	10257952-10258001	19p13.2c	That part of a multicellular organism outside the cells proper, usually taken to be outside the plasma membranes, and occupied by fluid [goid 5615] [pmid 9290466] [evidence IDA]; All of the contents of a cell excluding the plasma membrane and nucleus, but including other subcellular structures [goid 5737] [pmid 18029348] [evidence IDA]; The membrane surrounding a cell that separates the cell from…	The attachment of a leukocyte to another cell via adhesion molecules [goid 7159] [evidence IEA]; The initial attachment of a membrane to a target membrane, mediated by proteins protruding from the two membranes. Docking requires only that the membranes come close enough for the proteins to interact and adhere [goid 22614] [pmid 12082081] [evidence IEP]; Any process that modulates the frequency, r…	Combining with an extracellular or intracellular messenger to initiate a change in cell activity, and spanning to the membrane of either the cell or an organelle [goid 4888] [pmid 2538243] [evidence TAS]; Interacting selectively with any protein or protein complex (a complex of two or more proteins that may include other nonprotein molecules) [goid 5515] [evidence IEA]	P3.58; BB2; CD54
ILMN_2054297	PTGS2	Homo sapiens prostaglandin-endoperoxide synthase 2 (prostaglandin G/H synthase and cyclooxygenase) (PTGS2), mRNA.	PHS-2; COX-2; hCox-2; PGHS-2; PGG/HS; COX2	NM_000963.1	7.31038	4.19658	1.10002	Synthase and synthetase;Oxidoreductase -> Oxygenase	Immunity and defense;Cell proliferation and differentiation	NM_000963.1	NM_000963.1	PTGS2	1	PTGS2	1820632	Homo sapiens	RefSeq	ILMN_176524	NM_000963.1	NM_000963.1		5743	4506264	NP_000954.1	1820632	S	4348	CAAAACCTGGGAATTTGGGTTGTGTATGCGAATGTTTCAGTGCCTCAGAC	-	184907659-184907708	1q31.1a	A membrane-bounded organelle of eukaryotic cells in which chromosomes are housed and replicated. In most cells, the nucleus contains all of the cell's chromosomes except the organellar chromosomes, and is the site of RNA synthesis and processing. In some species, or in specialized cell types, RNA metabolism or DNA replication may be absent [goid 5634] [evidence ISS]; All of the contents of a cell…	The process of removal or addition of one or more electrons with or without the concomitant removal or addition of a proton or protons [goid 55114] [evidence IEA]; The chemical reactions and pathways resulting in the formation of a fatty acid, any of the aliphatic monocarboxylic acids that can be liberated by hydrolysis from naturally occurring fats and oils. Fatty acids are predominantly straigh…	Catalysis of the reaction: arachidonate + donor-H2 + 2 O2 = prostaglandin H2 + acceptor + H2O [goid 4666] [evidence IEA]; Catalysis of an oxidation-reduction (redox) reaction, a reversible chemical reaction in which the oxidation state of an atom or atoms within a molecule is altered. One substrate acts as a hydrogen or electron donor and becomes oxidized, while the other acts as hydrogen or elec…	PHS-2; COX-2; hCox-2; PGHS-2; PGG/HS; COX2
ILMN_1710514	BCL3	Homo sapiens B-cell CLL/lymphoma 3 (BCL3), mRNA.	D19S37; BCL4	NM_005178.2	7.24969	6.51664	-1.02535	Molecular function unclassified	Nucleoside, nucleotide and nucleic acid metabolism -> mRNA transcription -> mRNA transcription regulation	NM_005178.2	NM_005178.2	BCL3	19	BCL3	6330725	Homo sapiens	RefSeq	ILMN_17874	NM_005178.2	NM_005178.2		602	20336471	NP_005169.1	6330725	S	1617	CTGTCCGGAATGCCACCCACATCTTCCATTTCCATGTCCCCTCCCAGAGC	+	49954947-49954996	19q13.31b	A membrane-bounded organelle of eukaryotic cells in which chromosomes are housed and replicated. In most cells, the nucleus contains all of the cell's chromosomes except the organellar chromosomes, and is the site of RNA synthesis and processing. In some species, or in specialized cell types, RNA metabolism or DNA replication may be absent [goid 5634] [pmid 8196632] [evidence IDA]; A membrane-bou…	The vectorial transfer of a protein from the cytoplasm into the nucleus, through the nuclear pore and across the nuclear envelope [goid 60] [pmid 16280327] [evidence IMP]; The process whereby a relatively unspecialized precursor cell acquires the specialized features of a follicular dendritic cell [goid 2268] [evidence IEA]; The process whereby a B cell in the spleen acquires the specialized feat…	Interacting selectively with a transcription factor, any protein required to initiate or regulate transcription [goid 8134] [pmid 16306601] [evidence IPI]; Interacting selectively with a transcription factor, any protein required to initiate or regulate transcription [goid 8134] [pmid 11387332] [evidence IPI]; Interacting selectively with a transcription factor, any protein required to initiate o…	D19S37; BCL4
ILMN_1778625	CD44	Homo sapiens CD44 molecule (Indian blood group) (CD44), transcript variant 1, mRNA.	LHR; MDU2; CDW44; CSPG8; Pgp1; IN; MUTCH-I; MIC4; MDU3; MC56; HCELL; ECMR-III; MGC10468	NM_000610.3	7.22364	2.08565	-1.19072	Molecular function unclassified	Biological process unclassified	NM_000610.3	NM_000610.3	CD44	11	CD44	360719	Homo sapiens	RefSeq	ILMN_6000	NM_000610.3	NM_000610.3		960	48255934	NP_000601.3	360719	I	1114	CTAGTGCTACAGCAACTGAGACAGCAACCAAGAGGCAAGAAACCTGGGAT	+	35160729-35160778	11p13b	The part of a cell or its extracellular environment in which a gene product is located. A gene product may be located in one or more parts of a cell and its location may be as specific as a particular macromolecular complex, that is, a stable, persistent association of macromolecules that function together [goid 5575] [evidence ND ]; Double layer of lipid molecules that encloses all cells, and, i…	The attachment of a cell, either to another cell or to an underlying substrate such as the extracellular matrix, via cell adhesion molecules [goid 7155] [evidence IEA]; The binding of a cell to the extracellular matrix via adhesion molecules [goid 7160] [pmid 8640758] [evidence NAS]; The attachment of one cell to another cell via adhesion molecules [goid 16337] [pmid 8640758] [evidence NAS]; The …	The selective, often stoichiometric, interaction of a molecule with one or more specific sites on another molecule [goid 5488] [evidence IEA]; Interacting selectively with hyaluronic acid, a polymer composed of repeating dimeric units of glucuronic acid and N-acetyl glucosamine [goid 5540] [evidence IEA]; Elemental activities, such as catalysis or binding, describing the actions of a gene product…	LHR; CDW44; ECMR-III; MGC10468; MDU2; CSPG8; Pgp1; IN; MUTCH-I; MIC4; MDU3; MC56; HCELL
ILMN_1714965	NFKB1	Homo sapiens nuclear factor of kappa light polypeptide gene enhancer in B-cells 1 (NFKB1), mRNA.	NF-kappa-B; DKFZp686C01211; MGC54151; NFKB-p105; NFKB-p50; EBP-1; KBF1	NM_003998.2	6.8922	3.48831	-1.10482	Transcription factor -> Other transcription factor	Nucleoside, nucleotide and nucleic acid metabolism -> mRNA transcription -> mRNA transcription regulation;Signal transduction -> Intracellular signaling cascade -> NF-kappaB cascade;Immunity and defense -> B-cell- and antibody-mediated immunity;Apoptosis -> Inhibition of apoptosis;Developmental processes	NM_003998.2	NM_003998.2	NFKB1	4	NFKB1	7400626	Homo sapiens	RefSeq	ILMN_161884	NM_003998.2	NM_003998.2		4790	34577121	NP_003989.2	7400626	S	3692	CCTCTGCTACGTTCCTATTGTCATTAAAGGTATCACGGTCGCCACCTGGC	+	103757112-103757161	4q24b	A membrane-bounded organelle of eukaryotic cells in which chromosomes are housed and replicated. In most cells, the nucleus contains all of the cell's chromosomes except the organellar chromosomes, and is the site of RNA synthesis and processing. In some species, or in specialized cell types, RNA metabolism or DNA replication may be absent [goid 5634] [pmid 11819787] [evidence IDA]; That part of …	Any process that modulates the frequency, rate or extent of DNA-dependent transcription [goid 6355] [evidence IEA]; The synthesis of RNA from a DNA template by RNA polymerase II (Pol II), originating at a Pol II-specific promoter. Includes transcription of messenger RNA (mRNA) and certain small nuclear RNAs (snRNAs) [goid 6366] [pmid 1992489] [evidence TAS]; A form of programmed cell death induce…	The function of binding to a specific DNA sequence in order to modulate transcription. The transcription factor may or may not also interact selectively with a protein or macromolecular complex [goid 3700] [pmid 10928981] [evidence TAS]; Interacting selectively with any protein or protein complex (a complex of two or more proteins that may include other nonprotein molecules) [goid 5515] [pmid 161…	NF-kappa-B; NFKB-p105; EBP-1; KBF1; DKFZp686C01211; MGC54151; NFKB-p50
ILMN_1773352	CCL5	Homo sapiens chemokine (C-C motif) ligand 5 (CCL5), mRNA.	TCP228; SISd; MGC17164; SCYA5; RANTES; D17S136E	NM_002985.2	6.84912	4.18634	1.05639	Signaling molecule -> Chemokine	Signal transduction -> Cell surface receptor mediated signal transduction -> Cytokine and chemokine mediated signaling pathway;Signal transduction -> Cell communication -> Ligand-mediated signaling;Immunity and defense -> Cytokine/chemokine mediated immunity	NM_002985.2	NM_002985.2	CCL5	17	CCL5	620717	Homo sapiens	RefSeq	ILMN_22732	NM_002985.2	NM_002985.2		6352	22538813	NP_002976.2	620717	S	377	ATTTGCCTGTTTCTGCTTGCTCTTGTCCTAGCTTGGGAGGCTTCCCCTCA	-	34199298-34199347	17q12b	The space external to the outermost structure of a cell. For cells without external protective or external encapsulating structures this refers to space outside of the plasma membrane. This term covers the host cell environment outside an intracellular parasite [goid 5576] [evidence IEA]; That part of a multicellular organism outside the cells proper, usually taken to be outside the plasma membra…	The regulation of the levels, transport, and metabolism of calcium ions within a cell or between a cell and its external environment [goid 6874] [pmid 10713092] [evidence TAS]; A process of secretion by a cell that results in the release of intracellular molecules (e.g. hormones, matrix proteins) contained within a membrane-bounded vesicle by fusion of the vesicle with the plasma membrane of a ce…	Mediates the transfer of a signal from the outside to the inside of a cell by means other than the introduction of the signal molecule itself into the cell [goid 4871] [pmid 10770925] [evidence TAS]; Mediates the transfer of a signal from the outside to the inside of a cell by means other than the introduction of the signal molecule itself into the cell [goid 4871] [pmid 10734056] [evidence TAS];…	TCP228; SISd; MGC17164; SCYA5; RANTES; D17S136E
ILMN_1795464	LTA	Homo sapiens lymphotoxin alpha (TNF superfamily, member 1) (LTA), transcript variant 2, mRNA.	LT; TNFSF1; TNFB	NM_000595.2	6.11011	3.18775	1.15761	Signaling molecule -> Cytokine -> Tumor necrosis factor family member	Signal transduction -> Cell surface receptor mediated signal transduction -> Cytokine and chemokine mediated signaling pathway;Signal transduction -> Cell communication -> Ligand-mediated signaling;Immunity and defense -> T-cell mediated immunity;Immunity and defense -> Macrophage-mediated immunity;Immunity and defense -> Natural killer cell mediated immunity;Immunity and defense -> Cytokine/chem…	NM_000595.2	NM_000595.2	LTA	6	LTA	1030743	Homo sapiens	RefSeq	ILMN_16326	NM_000595.2	NM_000595.2		4049	6806892	NP_000586.2	1030743	S	1328	AGAGCCCCACACGGAGGCATCTGCACCCTCGATGAAGCCCAATAAACCTC	+	31531985-31532034	6p21.33a	The space external to the outermost structure of a cell. For cells without external protective or external encapsulating structures this refers to space outside of the plasma membrane. This term covers the host cell environment outside an intracellular parasite [goid 5576] [evidence IEA]; That part of a multicellular organism outside the cells proper, usually taken to be outside the plasma membra…	A process that directly activates any of the steps required for cell death by apoptosis [goid 6917] [pmid 6334807] [evidence TAS]; An immune response mediated through a body fluid [goid 6959] [evidence IEA]; The cascade of processes by which a signal interacts with a receptor, causing a change in the level or activity of a second messenger or other downstream target, and ultimately effecting a ch…	Functions to control the survival, growth, differentiation and effector function of tissues and cells [goid 5125] [evidence IEA]; Interacting selectively with the tumor necrosis factor receptor [goid 5164] [evidence IEA]; Interacting selectively with the tumor necrosis factor receptor [goid 5164] [evidence IEA]; Interacting selectively with the tumor necrosis factor receptor [goid 5164] [evidence…	LT; TNFSF1; TNFB
ILMN_2098126	CCL5	Homo sapiens chemokine (C-C motif) ligand 5 (CCL5), mRNA.	TCP228; SISd; MGC17164; SCYA5; RANTES; D17S136E	NM_002985.2	5.62682	3.22196	1.05177	Signaling molecule -> Chemokine	Signal transduction -> Cell surface receptor mediated signal transduction -> Cytokine and chemokine mediated signaling pathway;Signal transduction -> Cell communication -> Ligand-mediated signaling;Immunity and defense -> Cytokine/chemokine mediated immunity	NM_002985.2	NM_002985.2	CCL5	17	CCL5	7570408	Homo sapiens	RefSeq	ILMN_22732	NM_002985.2	NM_002985.2		6352	22538813	NP_002976.2	7570408	S	1149	CCGCCGTCTCAACCCCTCACAGGAGCTTACTGGCAAACATGAAAAATCGG	-	34198526-34198575	17q12b	The space external to the outermost structure of a cell. For cells without external protective or external encapsulating structures this refers to space outside of the plasma membrane. This term covers the host cell environment outside an intracellular parasite [goid 5576] [evidence IEA]; That part of a multicellular organism outside the cells proper, usually taken to be outside the plasma membra…	The regulation of the levels, transport, and metabolism of calcium ions within a cell or between a cell and its external environment [goid 6874] [pmid 10713092] [evidence TAS]; A process of secretion by a cell that results in the release of intracellular molecules (e.g. hormones, matrix proteins) contained within a membrane-bounded vesicle by fusion of the vesicle with the plasma membrane of a ce…	Mediates the transfer of a signal from the outside to the inside of a cell by means other than the introduction of the signal molecule itself into the cell [goid 4871] [pmid 10770925] [evidence TAS]; Mediates the transfer of a signal from the outside to the inside of a cell by means other than the introduction of the signal molecule itself into the cell [goid 4871] [pmid 10734056] [evidence TAS];…	TCP228; SISd; MGC17164; SCYA5; RANTES; D17S136E
ILMN_1698218	TRAF1	Homo sapiens TNF receptor-associated factor 1 (TRAF1), mRNA.	MGC:10353; EBI6	NM_005658.3	5.32585	2.29544	1.05817	Signaling molecule -> Other signaling molecule;Miscellaneous function -> Other miscellaneous function protein	Signal transduction -> Cell surface receptor mediated signal transduction -> Cytokine and chemokine mediated signaling pathway;Apoptosis -> Induction of apoptosis	NM_005658.3	NM_005658.3	TRAF1	9	TRAF1	4570768	Homo sapiens	RefSeq	ILMN_5830	NM_005658.3	NM_005658.3		7185	53759116	NP_005649.1	4570768	S	3787	TCCCTACTCACCGAGTGTTGAGCCCAAGGGGGGATTTGTAGAACAAGCCC	-	123665284-123665333	9q33.2a	All of the contents of a cell excluding the plasma membrane and nucleus, but including other subcellular structures [goid 5737] [pmid 8069916] [evidence TAS]	The aggregation, arrangement and bonding together of a set of components to form a protein complex [goid 6461] [pmid 8069916] [evidence TAS]; The cascade of processes by which a signal interacts with a receptor, causing a change in the level or activity of a second messenger or other downstream target, and ultimately effecting a change in the functioning of the cell [goid 7165] [evidence IEA]; An…	Interacting selectively with any protein or protein complex (a complex of two or more proteins that may include other nonprotein molecules) [goid 5515] [pmid 10809768] [evidence IPI]; Interacting selectively with any protein or protein complex (a complex of two or more proteins that may include other nonprotein molecules) [goid 5515] [pmid 9162022] [evidence IPI]; Interacting selectively with zin…	MGC:10353; EBI6
ILMN_1773154	NFKBIA	Homo sapiens nuclear factor of kappa light polypeptide gene enhancer in B-cells inhibitor, alpha (NFKBIA), mRNA.	IKBA; NFKBI; MAD-3	NM_020529.1	5.29969	4.23758	-1.14215	Select regulatory molecule	Nucleoside, nucleotide and nucleic acid metabolism -> mRNA transcription -> mRNA transcription regulation;Signal transduction -> Intracellular signaling cascade -> NF-kappaB cascade;Intracellular protein traffic;Immunity and defense -> Stress response;Apoptosis;Cell proliferation and differentiation	NM_020529.1	NM_020529.1	NFKBIA	14	NFKBIA	4280113	Homo sapiens	RefSeq	ILMN_6745	NM_020529.1	NM_020529.1		4792	10092618	NP_065390.1	4280113	S	992	GAGGACGAGCTGCCCTATGATGACTGTGTGTTTGGAGGCCAGCGTCTGAC	-	34940976-34941017:34941351-34941358	14q13.2b	A membrane-bounded organelle of eukaryotic cells in which chromosomes are housed and replicated. In most cells, the nucleus contains all of the cell's chromosomes except the organellar chromosomes, and is the site of RNA synthesis and processing. In some species, or in specialized cell types, RNA metabolism or DNA replication may be absent [goid 5634] [pmid 7679069] [evidence IDA]; All of the con…	The vectorial transfer of a protein from the cytoplasm into the nucleus, through the nuclear pore and across the nuclear envelope [goid 60] [evidence IEA]; A form of programmed cell death induced by external or internal signals that trigger the activity of proteolytic caspases, whose actions dismantle the cell and result in cell death. Apoptosis begins internally with condensation and subsequent …	Interacting selectively with a nuclear localization sequence, a specific peptide sequence that acts as a signal to localize the protein within the nucleus [goid 8139] [pmid 1493333] [evidence IPI]; Interacting selectively with a ubiquitin protein ligase enzyme, any of the E3 proteins [goid 31625] [pmid 9859996] [evidence IPI]; Interacting selectively with an identical protein or proteins [goid 42…	IKBA; NFKBI; MAD-3
ILMN_1815023	PIM1	Homo sapiens pim-1 oncogene (PIM1), mRNA.	PIM	NM_002648.2	4.81765	2.93373	-1.07535	Receptor -> Protein kinase receptor -> Serine/threonine protein kinase receptor;Kinase -> Protein kinase -> Serine/threonine protein kinase receptor	Biological process unclassified	NM_002648.2	NM_002648.2	PIM1	6	PIM1	3130301	Homo sapiens	RefSeq	ILMN_21964	NM_002648.2	NM_002648.2		5292	31543400	NP_002639.1	3130301	S	2227	GGTTCCCTTCCTATTCCAAGCTTCCATAGCTGCTGCCCTAGTTTTCTTTC	+	37250764-37250813	6p21.2c	A membrane-bounded organelle of eukaryotic cells in which chromosomes are housed and replicated. In most cells, the nucleus contains all of the cell's chromosomes except the organellar chromosomes, and is the site of RNA synthesis and processing. In some species, or in specialized cell types, RNA metabolism or DNA replication may be absent [goid 5634] [evidence IEA]; All of the contents of a cell…	The process of introducing a phosphate group on to a protein [goid 6468] [evidence IEA]; The process of introducing a phosphate group on to a protein [goid 6468] [pmid 1825810] [evidence IDA]; The biological process whose specific outcome is the progression of a multicellular organism over time from an initial condition (e.g. a zygote or a young adult) to a later condition (e.g. a multicellular a…	Interacting selectively with a nucleotide, any compound consisting of a nucleoside that is esterified with (ortho)phosphate or an oligophosphate at any hydroxyl group on the ribose or deoxyribose moiety [goid 166] [evidence IEA]; Catalysis of the reaction: ATP + a protein serine/threonine = ADP + protein serine/threonine phosphate [goid 4674] [evidence IEA]; Catalysis of the reaction: ATP + a pro…	PIM
ILMN_1677511	PTGS2	Homo sapiens prostaglandin-endoperoxide synthase 2 (prostaglandin G/H synthase and cyclooxygenase) (PTGS2), mRNA.	PHS-2; COX-2; hCox-2; COX2; PGHS-2; PGG/HS	NM_000963.1	4.77702	2.49302	1.08995	Synthase and synthetase;Oxidoreductase -> Oxygenase	Immunity and defense;Cell proliferation and differentiation	NM_000963.1	NM_000963.1	PTGS2	1	PTGS2	2260477	Homo sapiens	RefSeq	ILMN_29986	NM_000963.1	NM_000963.1		5743	4506264	NP_000954.1	2260477	S	3943	GCCTATGTGCTAGCCCACAAAGAATATTGTCTCATTAGCCTGAATGTGCC	-	184908064-184908113	1q31.1a	A membrane-bounded organelle of eukaryotic cells in which chromosomes are housed and replicated. In most cells, the nucleus contains all of the cell's chromosomes except the organellar chromosomes, and is the site of RNA synthesis and processing. In some species, or in specialized cell types, RNA metabolism or DNA replication may be absent [goid 5634] [evidence ISS]; All of the contents of a cell…	The process of removal or addition of one or more electrons with or without the concomitant removal or addition of a proton or protons [goid 55114] [evidence IEA]; The chemical reactions and pathways resulting in the formation of a fatty acid, any of the aliphatic monocarboxylic acids that can be liberated by hydrolysis from naturally occurring fats and oils. Fatty acids are predominantly straigh…	Catalysis of the reaction: arachidonate + donor-H2 + 2 O2 = prostaglandin H2 + acceptor + H2O [goid 4666] [evidence IEA]; Catalysis of an oxidation-reduction (redox) reaction, a reversible chemical reaction in which the oxidation state of an atom or atoms within a molecule is altered. One substrate acts as a hydrogen or electron donor and becomes oxidized, while the other acts as hydrogen or elec…	PHS-2; COX-2; hCox-2; PGHS-2; PGG/HS; COX2
ILMN_1799062	NFKB2	Homo sapiens nuclear factor of kappa light polypeptide gene enhancer in B-cells 2 (p49/p100) (NFKB2), transcript variant 3, mRNA.	LYT10; LYT-10	NM_001077493.1	4.762	3.27893	-1.09296	Transcription factor -> Other transcription factor;Nucleic acid binding	Nucleoside, nucleotide and nucleic acid metabolism -> mRNA transcription -> mRNA transcription regulation;Signal transduction -> Intracellular signaling cascade -> NF-kappaB cascade;Immunity and defense -> T-cell mediated immunity;Immunity and defense -> B-cell- and antibody-mediated immunity;Apoptosis -> Inhibition of apoptosis;Developmental processes;Oncogenesis -> Oncogene	NM_001077493.1	NM_002502.2	NFKB2	10	NFKB2	1710504	Homo sapiens	RefSeq	ILMN_167932	NM_001077493.1	NM_001077493.1		4791	117320539	NP_001070961.1	1710504	S	2773	AGCACAGAGGTGAAGGAAGACAGTGCGTACGGGAGCCAGTCAGTGGAGCA	+	104151900-104151906:104152002-104152044	10q24.32b	A membrane-bounded organelle of eukaryotic cells in which chromosomes are housed and replicated. In most cells, the nucleus contains all of the cell's chromosomes except the organellar chromosomes, and is the site of RNA synthesis and processing. In some species, or in specialized cell types, RNA metabolism or DNA replication may be absent [goid 5634] [evidence IEA]; All of the contents of a cell…	Any process that modulates the frequency, rate or extent of DNA-dependent transcription [goid 6355] [evidence IEA]; The cascade of processes by which a signal interacts with a receptor, causing a change in the level or activity of a second messenger or other downstream target, and ultimately effecting a change in the functioning of the cell [goid 7165] [evidence IEA]; The process whereby a relati…	The function of binding to a specific DNA sequence in order to modulate transcription. The transcription factor may or may not also interact selectively with a protein or macromolecular complex [goid 3700] [evidence IEA]; Interacting selectively with any protein or protein complex (a complex of two or more proteins that may include other nonprotein molecules) [goid 5515] [evidence IEA]; The funct…	LYT10; LYT-10
ILMN_1800512	HMOX1	Homo sapiens heme oxygenase (decycling) 1 (HMOX1), mRNA.	HO-1; bK286B10	NM_002133.1	4.59955	3.50176	1.01386	Oxidoreductase -> Oxygenase	Coenzyme and prosthetic group metabolism -> Porphyrin metabolism	NM_002133.1	NM_002133.1	HMOX1	22	HMOX1	6660601	Homo sapiens	RefSeq	ILMN_25059	NM_002133.1	NM_002133.1		3162	4504436	NP_002124.1	6660601	S	1271	TCAAGTATCCTTGTTGACACGGCCATGACCACTTTCCCCGTGGGCCATGG	+	34119915-34119964	22q12.3c	That part of a multicellular organism outside the cells proper, usually taken to be outside the plasma membranes, and occupied by fluid [goid 5615] [pmid 18307065] [evidence TAS]; That fraction of cells, prepared by disruptive biochemical methods, that includes the plasma and other membranes [goid 5624] [pmid 3345742] [evidence TAS]; A membrane-bounded organelle of eukaryotic cells in which chrom…	[goid 6788] [evidence IEA]; A change in state or activity of a cell or an organism (in terms of movement, secretion, enzyme production, gene expression, etc.) as a result of a stimulus [goid 50896] [evidence IEA]; The multiplication or reproduction of endothelial cells, resulting in the expansion of a cell population. Endothelial cells are thin flattened cells which line the inside surfaces of bo…	Catalysis of the reaction: heme + 3 donor-H2 + 3 O2 = biliverdin + Fe2+ + CO + 3 acceptor + 3 H2O [goid 4392] [evidence IEA]; Catalysis of the reaction: heme + 3 donor-H2 + 3 O2 = biliverdin + Fe2+ + CO + 3 acceptor + 3 H2O [goid 4392] [pmid 9884342] [evidence TAS]; Mediates the transfer of a signal from the outside to the inside of a cell by means other than the introduction of the signal molecu…	HO-1; bK286B10
ILMN_1813379	TNFRSF9	Homo sapiens tumor necrosis factor receptor superfamily, member 9 (TNFRSF9), mRNA.	CD137; 4-1BB; MGC2172; CDw137; ILA	NM_001561.4	4.52678	2.49896	-1.16089	Receptor	Immunity and defense;Apoptosis -> Induction of apoptosis;Cell proliferation and differentiation	NM_001561.4	NM_001561.4	TNFRSF9	1	TNFRSF9	5670440	Homo sapiens	RefSeq	ILMN_13404	NM_001561.4	NM_001561.4		3604	23510438	NP_001552.2	5670440	S	1766	TCTCCATCCTCACACCTTCTGCCTTTGTCCTGCTCCCTTTTAAGCCAGGT	-	7979975-7980024	1p36.23b	Penetrating at least one phospholipid bilayer of a plasma membrane. May also refer to the state of being buried in the bilayer with no exposure outside the bilayer [goid 5887] [pmid 8262389] [evidence TAS]; Double layer of lipid molecules that encloses all cells, and, in eukaryotes, many organelles; may be a single or double lipid bilayer; also includes associated proteins [goid 16020] [evidence …	A process that directly activates any of the steps required for cell death by apoptosis [goid 6917] [pmid 8639902] [evidence TAS]; Any process that stops, prevents or reduces the rate or extent of cell proliferation [goid 8285] [pmid 8639902] [evidence TAS]	Combining with an extracellular or intracellular messenger to initiate a change in cell activity [goid 4872] [pmid 8262389] [evidence TAS]; Any molecular entity that serves as an electron acceptor and electron donor in an electron transport system [goid 9055] [evidence IEA]	CD137; 4-1BB; MGC2172; CDw137; ILA
ILMN_1811258	RELB	Homo sapiens v-rel reticuloendotheliosis viral oncogene homolog B (RELB), mRNA.	I-REL	NM_006509.2	4.48936	2.63101	1.04454	Transcription factor -> Other transcription factor	Nucleoside, nucleotide and nucleic acid metabolism -> mRNA transcription -> mRNA transcription regulation;Signal transduction -> Intracellular signaling cascade -> NF-kappaB cascade;Immunity and defense -> T-cell mediated immunity;Immunity and defense -> B-cell- and antibody-mediated immunity;Apoptosis -> Inhibition of apoptosis;Cell proliferation and differentiation	NM_006509.2	NM_006509.2	RELB	19	RELB	730440	Homo sapiens	RefSeq	ILMN_26715	NM_006509.2	NM_006509.2		5971	35493877	NP_006500.2	730440	S	1930	CCAGGATGTCTAGCACCCCCATCCCCTTGGCCCTTCCTCATGCTTCTGAA	+	45541112-45541161	19q13.32a	A membrane-bounded organelle of eukaryotic cells in which chromosomes are housed and replicated. In most cells, the nucleus contains all of the cell's chromosomes except the organellar chromosomes, and is the site of RNA synthesis and processing. In some species, or in specialized cell types, RNA metabolism or DNA replication may be absent [goid 5634] [evidence IEA]	Any process that modulates the frequency, rate or extent of DNA-dependent transcription [goid 6355] [evidence IEA]; The process by which an antigen-presenting cell expresses antigen (peptide or lipid) on its cell surface in association with an MHC protein complex [goid 19882] [evidence IEA]; The process by which a monocyte acquires the specialized features of a dendritic cell, an immunocompetent …	The function of binding to a specific DNA sequence in order to modulate transcription. The transcription factor may or may not also interact selectively with a protein or macromolecular complex [goid 3700] [pmid 8188306] [evidence TAS]; The function of a transcription cofactor that represses transcription from a RNA polymerase II promoter; does not bind DNA itself [goid 3714] [pmid 1577270] [evid…	I-REL
ILMN_2390859	NFKB2	Homo sapiens nuclear factor of kappa light polypeptide gene enhancer in B-cells 2 (p49/p100) (NFKB2), transcript variant 2, mRNA.	LYT10; LYT-10	NM_002502.3	4.38176	2.9617	-1.06976	Transcription factor -> Other transcription factor;Nucleic acid binding	Nucleoside, nucleotide and nucleic acid metabolism -> mRNA transcription -> mRNA transcription regulation;Signal transduction -> Intracellular signaling cascade -> NF-kappaB cascade;Immunity and defense -> T-cell mediated immunity;Immunity and defense -> B-cell- and antibody-mediated immunity;Apoptosis -> Inhibition of apoptosis;Developmental processes;Oncogenesis -> Oncogene	NM_002502.3	NM_002502.3	NFKB2	10	NFKB2	3310615	Homo sapiens	RefSeq	ILMN_26475	NM_002502.3	NM_002502.3		4791	117320526	NP_002493.3	3310615	A	2744	AGAAACCCGAGACAAGCTGCCCAGCACAGAGGTGAAGGAAGACAGTGCGT	+	104151878-104151906:104152002-104152022	10q24.32b	A membrane-bounded organelle of eukaryotic cells in which chromosomes are housed and replicated. In most cells, the nucleus contains all of the cell's chromosomes except the organellar chromosomes, and is the site of RNA synthesis and processing. In some species, or in specialized cell types, RNA metabolism or DNA replication may be absent [goid 5634] [evidence IEA]; All of the contents of a cell…	Any process that modulates the frequency, rate or extent of DNA-dependent transcription [goid 6355] [evidence IEA]; The cascade of processes by which a signal interacts with a receptor, causing a change in the level or activity of a second messenger or other downstream target, and ultimately effecting a change in the functioning of the cell [goid 7165] [evidence IEA]; The process whereby a relati…	The function of binding to a specific DNA sequence in order to modulate transcription. The transcription factor may or may not also interact selectively with a protein or macromolecular complex [goid 3700] [evidence IEA]; Interacting selectively with any protein or protein complex (a complex of two or more proteins that may include other nonprotein molecules) [goid 5515] [evidence IEA]; The funct…	LYT10; LYT-10
ILMN_1717313	NFKBIE	Homo sapiens nuclear factor of kappa light polypeptide gene enhancer in B-cells inhibitor, epsilon (NFKBIE), mRNA.	IKBE	NM_004556.2	4.18859	3.8725	1.01945	Molecular function unclassified	Biological process unclassified	NM_004556.2	NM_004556.2	NFKBIE	6	NFKBIE	540139	Homo sapiens	RefSeq	ILMN_164536	NM_004556.2	NM_004556.2		4794	71274108	NP_004547.2	540139	S	2468	GAAGAGCATGGGGCAATAAACCAGCACAGTCTCTGACCACTTGGAGCGTC	-	44333944-44333993	6p21.1b	All of the contents of a cell excluding the plasma membrane and nucleus, but including other subcellular structures [goid 5737] [pmid 9135156] [evidence TAS]	The selective interaction of a transcription factor with specific molecules in the cytoplasm, thereby inhibiting its translocation into the nucleus [goid 42994] [pmid 9135156] [evidence TAS]	Interacting selectively with any protein or protein complex (a complex of two or more proteins that may include other nonprotein molecules) [goid 5515] [pmid 16716191] [evidence IPI]	IKBE
ILMN_1656057	PLAU	Homo sapiens plasminogen activator, urokinase (PLAU), mRNA.	UPA; URK; u-PA; ATF	NM_002658.2	3.64998	1.36244	-1.24239	Protease -> Serine protease	Protein metabolism and modification -> Proteolysis;Signal transduction -> Cell communication;Immunity and defense -> Blood clotting;Cell structure and motility -> Cell motility	NM_002658.2	NM_002658.2	PLAU	10	PLAU	5360670	Homo sapiens	RefSeq	ILMN_24167	NM_002658.2	NM_002658.2		5328	53729348	NP_002649.1	5360670	S	2049	GTGGTCTTTCTGGAGAGGTTATAGGTCACTCCTGGGGCCTCTTGGGTCCC	+	75346964-75347013	10q22.2a	The space external to the outermost structure of a cell. For cells without external protective or external encapsulating structures this refers to space outside of the plasma membrane. This term covers the host cell environment outside an intracellular parasite [goid 5576] [evidence IEA]; The membrane surrounding a cell that separates the cell from its external environment. It consists of a phosp…	The hydrolysis of a peptide bond or bonds within a protein [goid 6508] [pmid 6589620] [evidence TAS]; The directed movement of a motile cell or organism, or the directed growth of a cell guided by a specific chemical concentration gradient. Movement may be towards a higher concentration (positive chemotaxis) or towards a lower concentration (negative chemotaxis) [goid 6935] [pmid 10749881] [evide…	Catalysis of the hydrolysis of internal, alpha-peptide bonds in a polypeptide chain by a catalytic mechanism that involves a catalytic triad consisting of a serine nucleophile that is activated by a proton relay involving an acidic residue (e.g. aspartate or glutamate) and a basic residue (usually histidine) [goid 4252] [evidence IEA]; Catalysis of the hydrolysis of a peptide bond. A peptide bond…	UPA; URK; u-PA; ATF
ILMN_2129572	F3	Homo sapiens coagulation factor III (thromboplastin, tissue factor) (F3), mRNA.	TF; TFA; CD142	NM_001993.2	3.19392	2.68572	1.4039	Receptor -> Cytokine receptor -> Other cytokine receptor;Defense/immunity protein;Miscellaneous function -> Other miscellaneous function protein	Signal transduction -> Intracellular signaling cascade -> MAPKKK cascade;Signal transduction -> Cell communication -> Ligand-mediated signaling;Immunity and defense -> Blood clotting	NM_001993.2	NM_001993.2	F3	1	F3	10079	Homo sapiens	RefSeq	ILMN_182960	NM_001993.2	NM_001993.2		2152	10518499	NP_001984.1	10079	S	1846	ATGTGTTAAGTGCAGGAGACATTGGTATTCTGGGCAGCTTCCTAATATGC	-	94767719-94767768	1p21.3d	The membrane surrounding a cell that separates the cell from its external environment. It consists of a phospholipid bilayer and associated proteins [goid 5886] [pmid 8598903] [evidence EXP]; The membrane surrounding a cell that separates the cell from its external environment. It consists of a phospholipid bilayer and associated proteins [goid 5886] [pmid 3527261] [evidence EXP]; The membrane su…	A pathway of blood coagulation in which the earlier stages of the cascade are bypassed and the activation of factor X to factor Xa is effected by the combination of factor VIIa + thromboplastin; this second pathway occurs when tissue extracts are present in optimal amounts and is much more rapid than the intrinsic pathway [goid 7598] [pmid 7598447] [evidence EXP]		TF; TFA; CD142
ILMN_1797009	F3	Homo sapiens coagulation factor III (thromboplastin, tissue factor) (F3), mRNA.	TF; TFA; CD142	NM_001993.2	2.90289	2.12277	1.08383	Receptor -> Cytokine receptor -> Other cytokine receptor;Defense/immunity protein;Miscellaneous function -> Other miscellaneous function protein	Signal transduction -> Intracellular signaling cascade -> MAPKKK cascade;Signal transduction -> Cell communication -> Ligand-mediated signaling;Immunity and defense -> Blood clotting	NM_001993.2	NM_001993.2	F3	1	F3	3120138	Homo sapiens	RefSeq	ILMN_182960	NM_001993.2	NM_001993.2		2152	10518499	NP_001984.1	3120138	S	1652	TGGGCGTGAACCACCATGCCCAGCCGAAAAGCTTTTGAGGGGCTGACTTC	-	94767913-94767962	1p21.3d	The membrane surrounding a cell that separates the cell from its external environment. It consists of a phospholipid bilayer and associated proteins [goid 5886] [pmid 8598903] [evidence EXP]; The membrane surrounding a cell that separates the cell from its external environment. It consists of a phospholipid bilayer and associated proteins [goid 5886] [pmid 3527261] [evidence EXP]; The membrane su…	A pathway of blood coagulation in which the earlier stages of the cascade are bypassed and the activation of factor X to factor Xa is effected by the combination of factor VIIa + thromboplastin; this second pathway occurs when tissue extracts are present in optimal amounts and is much more rapid than the intrinsic pathway [goid 7598] [pmid 7598447] [evidence EXP]		TF; TFA; CD142
ILMN_1716736	CD80	Homo sapiens CD80 molecule (CD80), mRNA.	CD28LG; CD28LG1; LAB7	NM_005191.3	2.88168	2.0944	1.20487	Receptor -> Immunoglobulin receptor family member;Defense/immunity protein -> Immunoglobulin receptor family member;Signaling molecule -> Membrane-bound signaling molecule	Signal transduction -> Cell communication -> Ligand-mediated signaling;Immunity and defense -> T-cell mediated immunity	NM_005191.3	NM_005191.2	CD80	3	CD80	5390239	Homo sapiens	RefSeq	ILMN_2131	NM_005191.3	NM_005191.3		941	113722122	NP_005182.1	5390239	S	2481	GCCCATGGCTTTAGCTACCTCACTATGCTGCTTCACAAACCTTGCTCCTG	-	120726056-120726105	3q13.33a	The membrane surrounding a cell that separates the cell from its external environment. It consists of a phospholipid bilayer and associated proteins [goid 5886] [pmid 1370389] [evidence NAS]; Penetrating at least one phospholipid bilayer of a membrane. May also refer to the state of being buried in the bilayer with no exposure outside the bilayer. When used to describe a protein, indicates that a…	A series of reactions within the cell that occur as a result of a single trigger reaction or compound [goid 7242] [pmid 9915850] [evidence NAS]; Any process that mediates the transfer of information from one cell to another [goid 7267] [pmid 9915850] [evidence IC ]; Any process that activates or increases the frequency, rate or extent of signal transduction [goid 9967] [pmid 9915850] [evidence NA…	Interacting selectively with any protein or protein complex (a complex of two or more proteins that may include other nonprotein molecules) [goid 5515] [pmid 9915850] [evidence IPI]; Combining with an extracellular or intracellular messenger, and in cooperation with a nearby primary receptor, initiating a change in cell activity [goid 15026] [pmid 9915850] [evidence NAS]; Any transcription regula…	CD28LG; CD28LG1; LAB7
ILMN_1798181	IRF7	Homo sapiens interferon regulatory factor 7 (IRF7), transcript variant b, mRNA.	IRF7A; IRF-7H	NM_004029.2	2.70805	3.56286	1.02153	Transcription factor -> Other transcription factor;Nucleic acid binding	Nucleoside, nucleotide and nucleic acid metabolism -> mRNA transcription -> mRNA transcription regulation;Immunity and defense -> Interferon-mediated immunity;Oncogenesis	NM_004029.2	NM_004030.1	IRF7	11	IRF7	6400176	Homo sapiens	RefSeq	ILMN_10848	NM_004029.2	NM_004029.2		3665	98985817	NP_004020.1	6400176	A	1750	TGACGACATCGAGTGCTTCCTTATGGAGCTGGAGCAGCCCGCCTAGAACC	-	612640-612644:612645-612689	11p15.5d	A membrane-bounded organelle of eukaryotic cells in which chromosomes are housed and replicated. In most cells, the nucleus contains all of the cell's chromosomes except the organellar chromosomes, and is the site of RNA synthesis and processing. In some species, or in specialized cell types, RNA metabolism or DNA replication may be absent [goid 5634] [pmid 9786932] [evidence TAS]; All of the con…	Any process that stops, prevents or reduces the frequency, rate or extent of transcription from an RNA polymerase II promoter [goid 122] [pmid 9315633] [evidence TAS]; The synthesis of either RNA on a template of DNA or DNA on a template of RNA [goid 6350] [evidence IEA]; Any process that modulates the frequency, rate or extent of DNA-dependent transcription [goid 6355] [evidence IEA]; A change i…	The function of binding to a specific DNA sequence in order to modulate transcription. The transcription factor may or may not also interact selectively with a protein or macromolecular complex [goid 3700] [evidence IEA]; Functions to enable the transcription of specific, or specific sets, of genes by RNA polymerase II [goid 3704] [pmid 9315633] [evidence TAS]	IRF7A; IRF-7H
ILMN_2376205	LTB	Homo sapiens lymphotoxin beta (TNF superfamily, member 3) (LTB), transcript variant 1, mRNA.	p33; TNFSF3; TNFC	NM_002341.1	2.61157	1.87134	-1.12029	Signaling molecule -> Cytokine -> Other cytokine	Signal transduction -> Cell surface receptor mediated signal transduction -> Cytokine and chemokine mediated signaling pathway;Signal transduction -> Cell communication -> Ligand-mediated signaling;Immunity and defense -> T-cell mediated immunity;Immunity and defense -> B-cell- and antibody-mediated immunity;Immunity and defense -> Macrophage-mediated immunity;Immunity and defense -> Natural kill…	NM_002341.1	NM_002341.1	LTB	6	LTB	5310053	Homo sapiens	RefSeq	ILMN_3542	NM_002341.1	NM_002341.1		4050	4505034	NP_002332.1	5310053	A	785	CCCGGACGCCCAGGACCCCATGGCAGTGGGAAAAATGTAGGAGACTGTTT	-	31656373-31656422	6p21.33a	The part of a cell or its extracellular environment in which a gene product is located. A gene product may be located in one or more parts of a cell and its location may be as specific as a particular macromolecular complex, that is, a stable, persistent association of macromolecules that function together [goid 5575] [pmid 9299492] [evidence ND ]; That part of a multicellular organism outside th…	Any immune system process that functions in the calibrated response of an organism to a potential internal or invasive threat [goid 6955] [evidence IEA]; The cascade of processes by which a signal interacts with a receptor, causing a change in the level or activity of a second messenger or other downstream target, and ultimately effecting a change in the functioning of the cell [goid 7165] [pmid …	Functions to control the survival, growth, differentiation and effector function of tissues and cells [goid 5125] [evidence IEA]; Interacting selectively with the tumor necrosis factor receptor [goid 5164] [evidence IEA]	p33; TNFSF3; TNFC
ILMN_1789830	CFLAR	Homo sapiens CASP8 and FADD-like apoptosis regulator (CFLAR), mRNA.	I-FLICE; CASP8AP1; CASH; c-FLIPL; Casper; FLAME1; CLARP; USURPIN; FLIP; c-FLIPR; c-FLIPS; c-FLIP; MRIT; FLAME; FLAME-1	NM_003879.3	2.5867	1.85091	-1.05439	Protease -> Cysteine protease	Protein metabolism and modification -> Proteolysis;Apoptosis	NM_003879.3	NM_003879.3	CFLAR	2	CFLAR	1240593	Homo sapiens	RefSeq	ILMN_4321	NM_003879.3	NM_003879.3		8837	21361768	NP_003870.3	1240593	S	2171	GTGCCTACGAATAGCCACTGCATACCAACCTGGGCAATATAGCAAGATCC	+	201737217-201737260	2q33.1f	All of the contents of a cell excluding the plasma membrane and nucleus, but including other subcellular structures [goid 5737] [evidence IEA]	The hydrolysis of a peptide bond or bonds within a protein [goid 6508] [evidence IEA]; A process which directly inhibits any of the steps required for cell death by apoptosis [goid 6916] [pmid 9217161] [evidence TAS]; Any process induced by extracellular signals that directly activates any of the steps required for cell death by apoptosis [goid 8624] [pmid 9208847] [evidence TAS]; Any process tha…	Catalysis of the hydrolysis of internal, alpha-peptide bonds in a polypeptide chain by a mechanism in which the sulfhydryl group of a cysteine residue at the active center acts as a nucleophile [goid 4197] [evidence IEA]; Interacting selectively with any protein or protein complex (a complex of two or more proteins that may include other nonprotein molecules) [goid 5515] [pmid 11741985] [evidence…	I-FLICE; CASP8AP1; CASH; c-FLIPL; Casper; FLAME1; CLARP; USURPIN; FLIP; c-FLIPR; c-FLIPS; c-FLIP; MRIT; FLAME; FLAME-1
ILMN_1774874	IL1RN	Homo sapiens interleukin 1 receptor antagonist (IL1RN), transcript variant 4, mRNA.	ICIL-1RA; IRAP; IL-1ra3; MGC10430; IL1F3; IL1RA	NM_173843.1	2.47651	3.3396	1.21068	Signaling molecule -> Cytokine -> Interleukin	Signal transduction -> Cell surface receptor mediated signal transduction -> Cytokine and chemokine mediated signaling pathway;Signal transduction -> Cell communication -> Ligand-mediated signaling;Immunity and defense -> B-cell- and antibody-mediated immunity	NM_173843.1	NM_173842.1	IL1RN	2	IL1RN	3060735	Homo sapiens	RefSeq	ILMN_8467	NM_173843.1	NM_173843.1		3557	27894320	NP_776215.1	3060735	A	1687	GGCACTTGGAGACTTGTATGAAAGATGGCTGTGCCTCTGCCTGTCTCCCC	+	113607829-113607878	2q13d	The space external to the outermost structure of a cell. For cells without external protective or external encapsulating structures this refers to space outside of the plasma membrane. This term covers the host cell environment outside an intracellular parasite [goid 5576] [evidence IEA]; That part of a multicellular organism outside the cells proper, usually taken to be outside the plasma membra…	The chemical reactions and pathways involving lipids, compounds soluble in an organic solvent but not, or sparingly, in an aqueous solvent. Includes fatty acids; neutral fats, other fatty-acid esters, and soaps; long-chain (fatty) alcohols and waxes; sphingoids and other long-chain bases; glycolipids, phospholipids and sphingolipids; and carotenes, polyprenols, sterols, terpenes and other isopren…	Blocks the binding of interleukin-1 to the interleukin-1 receptor complex [goid 5152] [pmid 7629520] [evidence TAS]; Interacting selectively with any protein or protein complex (a complex of two or more proteins that may include other nonprotein molecules) [goid 5515] [pmid 9062194] [evidence IPI]	ICIL-1RA; IRAP; IL-1ra3; MGC10430; IL1F3; IL1RA
ILMN_1688480	CCND1	Homo sapiens cyclin D1 (CCND1), mRNA.	PRAD1; D11S287E; BCL1; U21B31	NM_053056.2	2.47645	1.21572	-1.4002	Select regulatory molecule -> Kinase modulator -> Kinase activator	Cell cycle -> Cell cycle control;Cell cycle -> Mitosis;Cell proliferation and differentiation	NM_053056.2	NM_053056.1	CCND1	11	CCND1	5820601	Homo sapiens	RefSeq	ILMN_166524	NM_053056.2	NM_053056.2		595	77628152	NP_444284.1	5820601	S	4195	CGGCGCTTCCCAGCACCAACATGTAACCGGCATGTTTCCAGCAGAAGACA	+	69178329-69178378	11q13.2c	Cyclin-dependent protein kinases (CDKs) are heterodimeric enzymes that contain a kinase catalytic subunit associated with a regulatory cyclin partner [goid 307] [evidence IEA]; The part of a cell or its extracellular environment in which a gene product is located. A gene product may be located in one or more parts of a cell and its location may be as specific as a particular macromolecular comple…	Progression from G1 phase to S phase of the mitotic cell cycle [goid 82] [evidence NAS]; The resumption of the mitotic cell division cycle by cells that were in a quiescent or other non-dividing state [goid 320] [evidence IEA]; Any process that activates or increases the frequency, rate or extent of addition of phosphate groups to amino acids within a protein [goid 1934] [pmid 8114739] [evidence …	Catalysis of the phosphorylation of an amino acid residue in a protein, usually according to the reaction: a protein + ATP = a phosphoprotein + ADP [goid 4672] [evidence IEA]; Interacting selectively with any protein or protein complex (a complex of two or more proteins that may include other nonprotein molecules) [goid 5515] [pmid 15232106] [evidence IPI]; Interacting selectively with any protei…	cyclin D1; PRAD1; D11S287E; BCL1; U21B31
ILMN_2349061	IRF7	Homo sapiens interferon regulatory factor 7 (IRF7), transcript variant b, mRNA.	IRF7A; IRF-7H	NM_004029.2	2.47532	2.71312	-1.194	Transcription factor -> Other transcription factor;Nucleic acid binding	Nucleoside, nucleotide and nucleic acid metabolism -> mRNA transcription -> mRNA transcription regulation;Immunity and defense -> Interferon-mediated immunity;Oncogenesis	NM_004029.2	NM_004029.2	IRF7	11	IRF7	1470382	Homo sapiens	RefSeq	ILMN_10848	NM_004029.2	NM_004029.2		3665	98985817	NP_004020.1	1470382	A	1471	GCCTCGGAACTGTGACACCCCCATCTTCGACTTCAGAGTCTTCTTCCAAG	-	613117-613117:613206-613254	11p15.5d	A membrane-bounded organelle of eukaryotic cells in which chromosomes are housed and replicated. In most cells, the nucleus contains all of the cell's chromosomes except the organellar chromosomes, and is the site of RNA synthesis and processing. In some species, or in specialized cell types, RNA metabolism or DNA replication may be absent [goid 5634] [pmid 9786932] [evidence TAS]; All of the con…	Any process that stops, prevents or reduces the frequency, rate or extent of transcription from an RNA polymerase II promoter [goid 122] [pmid 9315633] [evidence TAS]; The synthesis of either RNA on a template of DNA or DNA on a template of RNA [goid 6350] [evidence IEA]; Any process that modulates the frequency, rate or extent of DNA-dependent transcription [goid 6355] [evidence IEA]; A change i…	The function of binding to a specific DNA sequence in order to modulate transcription. The transcription factor may or may not also interact selectively with a protein or macromolecular complex [goid 3700] [evidence IEA]; Functions to enable the transcription of specific, or specific sets, of genes by RNA polymerase II [goid 3704] [pmid 9315633] [evidence TAS]	IRF7A; IRF-7H
ILMN_2058251	VIM	Homo sapiens vimentin (VIM), mRNA.	FLJ36605	NM_003380.2	2.44493	2.26646	1.34504	Cytoskeletal protein -> Intermediate filament;Miscellaneous function -> Structural protein	Developmental processes -> Ectoderm development;Cell structure and motility -> Cell structure	NM_003380.2	NM_003380.2	VIM	10	VIM	7050019	Homo sapiens	RefSeq	ILMN_676	NM_003380.2	NM_003380.2		7431	62414288	NP_003371.2	7050019	S	1370	CCAAACTTTTCCTCCCTGAACCTGAGGGAAACTAATCTGGATTCACTCCC	+	17317867-17317894:17318299-17318320	10p12.33c	A cytoskeletal structure that forms a distinct elongated structure, characteristically 10 nm in diameter, that occurs in the cytoplasm of eukaryotic cells. Intermediate filaments form a fibrous system, composed of chemically heterogeneous subunits and involved in mechanically integrating the various components of the cytoplasmic space. Intermediate filaments may be divided into five chemically di…	Any process involved in the controlled movement of a cell [goid 6928] [pmid 16130169] [evidence TAS]; Any process by which an organism has an effect on an organism of a different species [goid 44419] [evidence IEA]; Any cellular process that depends upon or alters the intermediate filament cytoskeleton, that part of the cytoskeleton comprising intermediate filaments and their associated proteins …	The action of a molecule that contributes to the structural integrity of a complex or assembly within or outside a cell [goid 5198] [evidence IEA]; The action of a molecule that contributes to the structural integrity of a cytoskeletal structure [goid 5200] [pmid 11889032] [evidence IDA]; Interacting selectively with any protein or protein complex (a complex of two or more proteins that may inclu…	FLJ36605
ILMN_1782538	VIM	Homo sapiens vimentin (VIM), mRNA.	FLJ36605	NM_003380.2	2.34286	1.99397	1.2353	Cytoskeletal protein -> Intermediate filament;Miscellaneous function -> Structural protein	Developmental processes -> Ectoderm development;Cell structure and motility -> Cell structure	NM_003380.2	NM_003380.2	VIM	10	VIM	830593	Homo sapiens	RefSeq	ILMN_676	NM_003380.2	NM_003380.2		7431	62414288	NP_003371.2	830593	S	1132	CAATGAGTCCCTGGAACGCCAGATGCGTGAAATGGAAGAGAACTTTGCCG	+	17316823-17316823:17317174-17317222	10p12.33c	A cytoskeletal structure that forms a distinct elongated structure, characteristically 10 nm in diameter, that occurs in the cytoplasm of eukaryotic cells. Intermediate filaments form a fibrous system, composed of chemically heterogeneous subunits and involved in mechanically integrating the various components of the cytoplasmic space. Intermediate filaments may be divided into five chemically di…	Any process involved in the controlled movement of a cell [goid 6928] [pmid 16130169] [evidence TAS]; Any process by which an organism has an effect on an organism of a different species [goid 44419] [evidence IEA]; Any cellular process that depends upon or alters the intermediate filament cytoskeleton, that part of the cytoskeleton comprising intermediate filaments and their associated proteins …	The action of a molecule that contributes to the structural integrity of a complex or assembly within or outside a cell [goid 5198] [evidence IEA]; The action of a molecule that contributes to the structural integrity of a cytoskeletal structure [goid 5200] [pmid 11889032] [evidence IDA]; Interacting selectively with any protein or protein complex (a complex of two or more proteins that may inclu…	FLJ36605
ILMN_1676372	CD209	Homo sapiens CD209 molecule (CD209), mRNA.	DC-SIGN1; DC-SIGN; CLEC4L; MGC129965; CDSIGN	NM_021155.2	2.182	2.26136	-1.09143	Molecular function unclassified	Biological process unclassified	NM_021155.2	NM_021155.2	CD209	19	CD209	2640037	Homo sapiens	RefSeq	ILMN_166176	NM_021155.2	NM_021155.2		30835	22095359	NP_066978.1	2640037	S	4045	GTGGACACCACGTGGCATGATCCTTGATCCAATCAGATTGAGCCCTGGCG	-	7711054-7711103	19p13.2e	The space external to the outermost structure of a cell. For cells without external protective or external encapsulating structures this refers to space outside of the plasma membrane. This term covers the host cell environment outside an intracellular parasite [goid 5576] [evidence IEA]; All of the contents of a cell excluding the plasma membrane and nucleus, but including other subcellular stru…	A type of vesicle-mediated transport in which cells take up external materials or membrane constituents by the invagination of small region of the plasma membrane to form a new membrane-bounded vesicle [goid 6897] [evidence IEA]; Any immune system process that functions in the calibrated response of an organism to a potential internal or invasive threat [goid 6955] [evidence IEA]; The attachment …	Combining with an extracellular or intracellular messenger to initiate a change in cell activity [goid 4872] [evidence IEA]; Interacting selectively with calcium ions (Ca2+) [goid 5509] [evidence IEA]; Interacting selectively with any protein or protein complex (a complex of two or more proteins that may include other nonprotein molecules) [goid 5515] [evidence IEA]; Interacting selectively with …	DC-SIGN1; DC-SIGN; CLEC4L; CDSIGN
ILMN_1689734	IL1RN	Homo sapiens interleukin 1 receptor antagonist (IL1RN), transcript variant 1, mRNA.	ICIL-1RA; IRAP; IL-1ra3; MGC10430; IL1F3; IL1RA	NM_173842.1	2.07793	2.33134	1.06592	Signaling molecule -> Cytokine -> Interleukin	Signal transduction -> Cell surface receptor mediated signal transduction -> Cytokine and chemokine mediated signaling pathway;Signal transduction -> Cell communication -> Ligand-mediated signaling;Immunity and defense -> B-cell- and antibody-mediated immunity	NM_173842.1	NM_173842.1	IL1RN	2	IL1RN	2470601	Homo sapiens	RefSeq	ILMN_3867	NM_173842.1	NM_173842.1		3557	27894318	NP_776214.1	2470601	I	76	CAGAGGCCTCCGCAGTCACCTAATCACTCTCCTCCTCTTCCTGTTCCATT	+	113601684-113601733	2q13d	The space external to the outermost structure of a cell. For cells without external protective or external encapsulating structures this refers to space outside of the plasma membrane. This term covers the host cell environment outside an intracellular parasite [goid 5576] [evidence IEA]; That part of a multicellular organism outside the cells proper, usually taken to be outside the plasma membra…	The chemical reactions and pathways involving lipids, compounds soluble in an organic solvent but not, or sparingly, in an aqueous solvent. Includes fatty acids; neutral fats, other fatty-acid esters, and soaps; long-chain (fatty) alcohols and waxes; sphingoids and other long-chain bases; glycolipids, phospholipids and sphingolipids; and carotenes, polyprenols, sterols, terpenes and other isopren…	Blocks the binding of interleukin-1 to the interleukin-1 receptor complex [goid 5152] [pmid 7629520] [evidence TAS]; Interacting selectively with any protein or protein complex (a complex of two or more proteins that may include other nonprotein molecules) [goid 5515] [pmid 9062194] [evidence IPI]	ICIL-1RA; IRAP; IL-1ra3; MGC10430; IL1F3; IL1RA
ILMN_1720048	CCL2	Homo sapiens chemokine (C-C motif) ligand 2 (CCL2), mRNA.	SMC-CF; MCP1; MCAF; HSMCR30; GDCF-2; SCYA2; HC11; MGC9434; MCP-1; GDCF-2 HC11	NM_002982.3	1.98483	2.7911	1.29897	Signaling molecule -> Chemokine	Signal transduction -> Cell surface receptor mediated signal transduction -> Cytokine and chemokine mediated signaling pathway;Signal transduction -> Cell communication -> Ligand-mediated signaling;Immunity and defense -> Cytokine/chemokine mediated immunity	NM_002982.3	NM_002982.3	CCL2	17	CCL2	1030333	Homo sapiens	RefSeq	ILMN_25185	NM_002982.3	NM_002982.3		6347	56119169	NP_002973.1	1030333	S	323	CAGGATTCCATGGACCACCTGGACAAGCAAACCCAAACTCCGAAGACTTG	+	29607909-29607958	17q12a	The space external to the outermost structure of a cell. For cells without external protective or external encapsulating structures this refers to space outside of the plasma membrane. This term covers the host cell environment outside an intracellular parasite [goid 5576] [evidence IEA]; That part of a multicellular organism outside the cells proper, usually taken to be outside the plasma membra…	The movement of a monocyte in response to an external stimulus [goid 2548] [pmid 12207323] [evidence IDA]; The process of introducing a phosphate group on to a protein [goid 6468] [pmid 9670957] [evidence TAS]; The regulation of the levels, transport, and metabolism of calcium ions within a cell or between a cell and its external environment [goid 6874] [pmid 9670957] [evidence TAS]; A process wh…	Interacting selectively with a G-protein-coupled receptor [goid 1664] [evidence IEA]; Catalysis of the phosphorylation of an amino acid residue in a protein, usually according to the reaction: a protein + ATP = a phosphoprotein + ADP [goid 4672] [pmid 9973507] [evidence TAS]; Mediates the transfer of a signal from the outside to the inside of a cell by means other than the introduction of the sig…	SMC-CF; MCP1; MCAF; HSMCR30; GDCF-2; SCYA2; HC11; MGC9434; MCP-1; GDCF-2 HC11
ILMN_1699695	TNFRSF21	Homo sapiens tumor necrosis factor receptor superfamily, member 21 (TNFRSF21), mRNA.	MGC31965; BM-018; DR6	NM_014452.3	1.8119	1.94629	-1.00161	Receptor -> Other receptor	Signal transduction -> Cell surface receptor mediated signal transduction -> Other receptor mediated signaling pathway;Signal transduction -> Intracellular signaling cascade -> NF-kappaB cascade;Signal transduction -> Intracellular signaling cascade -> JNK cascade;Signal transduction -> Intracellular signaling cascade -> Other intracellular signaling cascade;Apoptosis -> Induction of apoptosis;De…	NM_014452.3	NM_014452.3	TNFRSF21	6	TNFRSF21	3780092	Homo sapiens	RefSeq	ILMN_9651	NM_014452.3	NM_014452.3		27242	23238206	NP_055267.1	3780092	S	3356	ATAGGTCCAATCTGCTCTCAAGGCCTTGGTCCTGGTGGGATTCCTTCACC	-	47307455-47307504	6p12.3d	All of the contents of a cell excluding the plasma membrane and nucleus, but including other subcellular structures [goid 5737] [pmid 18029348] [evidence IDA]; Double layer of lipid molecules that encloses all cells, and, in eukaryotes, many organelles; may be a single or double lipid bilayer; also includes associated proteins [goid 16020] [evidence IEA]; Penetrating at least one phospholipid bil…	A form of programmed cell death induced by external or internal signals that trigger the activity of proteolytic caspases, whose actions dismantle the cell and result in cell death. Apoptosis begins internally with condensation and subsequent fragmentation of the cell nucleus (blebbing) while the plasma membrane remains intact. Other characteristics of apoptosis include DNA fragmentation and the …	Combining with an extracellular or intracellular messenger to initiate a change in cell activity [goid 4872] [evidence IEA]; Interacting selectively with any protein or protein complex (a complex of two or more proteins that may include other nonprotein molecules) [goid 5515] [evidence IEA]	BM-018; MGC31965; DR6
ILMN_2086077	JUNB	Homo sapiens jun B proto-oncogene (JUNB), mRNA.		NM_002229.2	1.7922	1.48284	-1.00277	Transcription factor -> Other transcription factor;Nucleic acid binding	Nucleoside, nucleotide and nucleic acid metabolism -> mRNA transcription -> mRNA transcription regulation;Signal transduction -> Intracellular signaling cascade -> JNK cascade;Cell cycle -> Cell cycle control;Cell proliferation and differentiation;Oncogenesis -> Oncogene	NM_002229.2	NM_002229.2	JUNB	19	JUNB	7550500	Homo sapiens	RefSeq	ILMN_27927	NM_002229.2	NM_002229.2		3726	44921611	NP_002220.1	7550500	S	1276	AACGGCTGTCAGCTGCTGCTTGGGGTCAAGGGACACGCCTTCTGAACGTC	+	12764585-12764629:12764630-12764634	19p13.13c	The ordered and organized complex of DNA and protein that forms the chromosome [goid 785] [pmid 2513129] [evidence TAS]; A membrane-bounded organelle of eukaryotic cells in which chromosomes are housed and replicated. In most cells, the nucleus contains all of the cell's chromosomes except the organellar chromosomes, and is the site of RNA synthesis and processing. In some species, or in speciali…	Any process that modulates the frequency, rate or extent of transcription from an RNA polymerase II promoter [goid 6357] [pmid 2513129] [evidence TAS]; Any process that is carried out at the cellular level, but not necessarily restricted to a single cell. For example, cell communication occurs among more than one cell, but occurs at the cellular level [goid 9987] [evidence IEA]; Any process that …	The function of binding to a specific DNA sequence in order to modulate transcription. The transcription factor may or may not also interact selectively with a protein or macromolecular complex [goid 3700] [evidence IEA]; Functions to initiate or regulate RNA polymerase II transcription [goid 3702] [pmid 2513129] [evidence TAS]; The function of a transcription cofactor that activates transcriptio…	Transcription factor -> Other transcription factor;Nucleic acid binding
ILMN_1654118	BCL2L1	Homo sapiens BCL2-like 1 (BCL2L1), nuclear gene encoding mitochondrial protein, transcript variant 1, mRNA.	DKFZp781P2092; BCL-XL/S; bcl-xL; BCLX; Bcl-X; bcl-xS; BCL2L	NM_138578.1	1.68265	1.25103	-1.12079	Signaling molecule -> Other signaling molecule	Apoptosis -> Induction of apoptosis;Apoptosis -> Inhibition of apoptosis;Oncogenesis -> Oncogene	NM_138578.1	NM_138578.1	BCL2L1	20	BCL2L1	670673	Homo sapiens	RefSeq	ILMN_12148	NM_138578.1	NM_138578.1		598	20336334	NP_612815.1	670673	A	2308	AGCGTGTCTGTATTTATGTGTGAGGAGCTGCTGGCTTGCAGTGCGCGTGC	-	30252462-30252511	20q11.21b	A semiautonomous, self replicating organelle that occurs in varying numbers, shapes, and sizes in the cytoplasm of virtually all eukaryotic cells. It is notably the site of tissue respiration [goid 5739] [evidence IEA]; A semiautonomous, self replicating organelle that occurs in varying numbers, shapes, and sizes in the cytoplasm of virtually all eukaryotic cells. It is notably the site of tissue…	A change in state or activity of a cell or an organism (in terms of movement, secretion, enzyme production, gene expression, etc.) as a result of an electromagnetic radiation stimulus. Electromagnetic radiation is a propagating wave in space with electric and magnetic components. These components oscillate at right angles to each other and to the direction of propagation [goid 9314] [evidence IEA…	Interacting selectively with an identical protein or proteins [goid 42802] [pmid 15131699] [evidence IPI]	DKFZp781P2092; BCL-XL/S; bcl-xL; BCLX; Bcl-X; bcl-xS; BCL2L
ILMN_1697559	G6PD	Homo sapiens glucose-6-phosphate dehydrogenase (G6PD), transcript variant 1, mRNA.	G6PD1	NM_000402.3	1.66271	-1.23606	-1.12706	Oxidoreductase -> Dehydrogenase	Carbohydrate metabolism -> Monosaccharide metabolism	NM_000402.3	NM_000402.2	G6PD	X	G6PD	430465	Homo sapiens	RefSeq	ILMN_162326	NM_000402.3	NM_000402.3		2539	108773794	NP_000393.4	430465	S	2069	CCCATTCGTCTGTCCCAGAGCTTATTGGCCACTGGGTCTCACTCCTGAGT	-	153759882-153759931	Xq28g	The part of a cell or its extracellular environment in which a gene product is located. A gene product may be located in one or more parts of a cell and its location may be as specific as a particular macromolecular complex, that is, a stable, persistent association of macromolecules that function together [goid 5575] [evidence ND ]; All of the contents of a cell excluding the plasma membrane and…	The decrease in blood vessel diameter as a result of the release of angiotensin into the blood stream [goid 1998] [evidence IEA]; The process that increases the size of a blood vessel via the renin-angiotensin system [goid 2033] [evidence IEA]; The chemical reactions and pathways involving glucose, the aldohexose gluco-hexose. D-glucose is dextrorotatory and is sometimes known as dextrose; it is …	Catalysis of a biochemical reaction at physiological temperatures. In biologically catalyzed reactions, the reactants are known as substrates, and the catalysts are naturally occurring macromolecular substances known as enzymes. Enzymes possess specific binding sites for substrates, and are usually composed wholly or largely of protein, but RNA that has catalytic activity (ribozyme) is often also…	G6PD1
ILMN_1766085	REL	Homo sapiens v-rel reticuloendotheliosis viral oncogene homolog (avian) (REL), mRNA.	C-Rel	NM_002908.2	1.65136	1.0693	1.00997	Transcription factor -> Other transcription factor;Nucleic acid binding	Nucleoside, nucleotide and nucleic acid metabolism -> mRNA transcription;Signal transduction -> Intracellular signaling cascade -> NF-kappaB cascade;Immunity and defense;Apoptosis -> Inhibition of apoptosis;Developmental processes;Cell cycle -> Cell cycle control;Cell proliferation and differentiation	NM_002908.2	NM_002908.2	REL	2	REL	2230592	Homo sapiens	RefSeq	ILMN_163516	NM_002908.2	NM_002908.2		5966	56550118	NP_002899.1	2230592	S	1914	GGATCTGACTTCAGTTGTGCAGATAACAGCATGATAAATGAGTCGGGACC	+	61003004-61003053	2p16.1a	A membrane-bounded organelle of eukaryotic cells in which chromosomes are housed and replicated. In most cells, the nucleus contains all of the cell's chromosomes except the organellar chromosomes, and is the site of RNA synthesis and processing. In some species, or in specialized cell types, RNA metabolism or DNA replication may be absent [goid 5634] [evidence IEA]; A membrane-bounded organelle …	Any process that modulates the frequency, rate or extent of DNA-dependent transcription [goid 6355] [evidence IEA]; The appearance of a cytokine due to biosynthesis or secretion following a cellular stimulus, resulting in an increase in its intracellular or extracellular levels [goid 1816] [evidence IEA]; Any process that activates or increases the frequency, rate or extent of an I-kappaB kinase/…	The function of binding to a specific DNA sequence in order to modulate transcription. The transcription factor may or may not also interact selectively with a protein or macromolecular complex [goid 3700] [evidence IEA]; The function of binding to a specific DNA sequence in order to modulate transcription. The transcription factor may or may not also interact selectively with a protein or macrom…	C-Rel
ILMN_1803788	LGALS3	Homo sapiens lectin, galactoside-binding, soluble, 3 (galectin 3) (LGALS3), mRNA.	GAL3; MAC2; LGALS2; CBP35; GALBP	NM_002306.1	1.64144	1.43838	1.02653	Signaling molecule -> Other signaling molecule;Cell adhesion molecule -> Other cell adhesion molecule	Cell adhesion;Immunity and defense -> Other immune and defense;Apoptosis -> Induction of apoptosis	NM_002306.1	NM_002306.1	LGALS3	14	LGALS3	5420377	Homo sapiens	RefSeq	ILMN_14333	NM_002306.1	NM_002306.1		3958	4504982	NP_002297.1	5420377	S	741	CCTCACCAGTGCTTCATATACCATGATATAATCTGAAAGGGGCAGATTAA	+	54681712-54681742:54681743-54681761	14q22.3a	A layer consisting mainly of proteins (especially collagen) and glycosaminoglycans (mostly as proteoglycans) that forms a sheet underlying or overlying cells such as endothelial and epithelial cells. The proteins are secreted by cells in the vicinity [goid 5578] [evidence IEA]; A membrane-bounded organelle of eukaryotic cells in which chromosomes are housed and replicated. In most cells, the nucl…	The process whose specific outcome is the progression of the skeleton over time, from its formation to the mature structure. The skeleton is the bony framework of the body in vertebrates (endoskeleton) or the hard outer envelope of insects (exoskeleton or dermoskeleton) [goid 1501] [evidence IEA]; The process whereby relatively unspecialized cells, e.g. embryonic or regenerative cells, acquire sp…	Interacting selectively with any protein or protein complex (a complex of two or more proteins that may include other nonprotein molecules) [goid 5515] [evidence IEA]; Interacting selectively with any mono-, di- or trisaccharide carbohydrate [goid 5529] [pmid 9162064] [evidence TAS]; Interacting selectively with an immunoglobulin of the IgE isotype [goid 19863] [evidence IEA]	GAL3; MAC2; LGALS2; CBP35; GALBP
ILMN_2376204	LTB	Homo sapiens lymphotoxin beta (TNF superfamily, member 3) (LTB), transcript variant 1, mRNA.	p33; TNFSF3; TNFC	NM_002341.1	1.58662	1.32947	-1.02016	Signaling molecule -> Cytokine -> Other cytokine	Signal transduction -> Cell surface receptor mediated signal transduction -> Cytokine and chemokine mediated signaling pathway;Signal transduction -> Cell communication -> Ligand-mediated signaling;Immunity and defense -> T-cell mediated immunity;Immunity and defense -> B-cell- and antibody-mediated immunity;Immunity and defense -> Macrophage-mediated immunity;Immunity and defense -> Natural kill…	NM_002341.1	NM_002341.1	LTB	6	LTB	5420091	Homo sapiens	RefSeq	ILMN_3542	NM_002341.1	NM_002341.1		4050	4505034	NP_002332.1	5420091	A	646	TCCGGAGGGGCGAGAGGGTGTACGTCAACATCAGTCACCCCGATATGGTG	-	31656512-31656561	6p21.33a	The part of a cell or its extracellular environment in which a gene product is located. A gene product may be located in one or more parts of a cell and its location may be as specific as a particular macromolecular complex, that is, a stable, persistent association of macromolecules that function together [goid 5575] [pmid 9299492] [evidence ND ]; That part of a multicellular organism outside th…	Any immune system process that functions in the calibrated response of an organism to a potential internal or invasive threat [goid 6955] [evidence IEA]; The cascade of processes by which a signal interacts with a receptor, causing a change in the level or activity of a second messenger or other downstream target, and ultimately effecting a change in the functioning of the cell [goid 7165] [pmid …	Functions to control the survival, growth, differentiation and effector function of tissues and cells [goid 5125] [evidence IEA]; Interacting selectively with the tumor necrosis factor receptor [goid 5164] [evidence IEA]	p33; TNFSF3; TNFC
ILMN_1690473	NFKBIB	Homo sapiens nuclear factor of kappa light polypeptide gene enhancer in B-cells inhibitor, beta (NFKBIB), transcript variant 1, mRNA.	TRIP9; IKBB	NM_002503.3	1.45512	1.32316	1.11842	Select regulatory molecule	Nucleoside, nucleotide and nucleic acid metabolism -> mRNA transcription -> mRNA transcription regulation;Signal transduction -> Intracellular signaling cascade -> NF-kappaB cascade;Intracellular protein traffic;Immunity and defense -> Stress response;Apoptosis;Cell proliferation and differentiation	NM_002503.3	NM_002503.3	NFKBIB	19	NFKBIB	2360537	Homo sapiens	RefSeq	ILMN_9874	NM_002503.3	NM_002503.3		4793	48928015	NP_002494.2	2360537	A	1000	TAGCGACAGCGACAGCGGAGACGAGGGCGATGAATACGACGACATTGTGG	+	39398272-39398299:39399371-39399392	19q13.2a	A membrane-bounded organelle of eukaryotic cells in which chromosomes are housed and replicated. In most cells, the nucleus contains all of the cell's chromosomes except the organellar chromosomes, and is the site of RNA synthesis and processing. In some species, or in specialized cell types, RNA metabolism or DNA replication may be absent [goid 5634] [evidence IEA]; All of the contents of a cell…	The synthesis of either RNA on a template of DNA or DNA on a template of RNA [goid 6350] [pmid 7776974] [evidence TAS]; The cascade of processes by which a signal interacts with a receptor, causing a change in the level or activity of a second messenger or other downstream target, and ultimately effecting a change in the functioning of the cell [goid 7165] [pmid 7776974] [evidence TAS]	The function of a transcription cofactor that activates transcription from a RNA polymerase II promoter; does not bind DNA itself [goid 3713] [pmid 7776974] [evidence TAS]; Mediates the transfer of a signal from the outside to the inside of a cell by means other than the introduction of the signal molecule itself into the cell [goid 4871] [pmid 7776974] [evidence TAS]; Interacting selectively wit…	TRIP9; IKBB
ILMN_1746836	PTAFR	Homo sapiens platelet-activating factor receptor (PTAFR), mRNA.	PAFR	NM_000952.3	1.41101	1.47108	-1.09298	Receptor -> G-protein coupled receptor	Signal transduction -> Cell surface receptor mediated signal transduction -> G-protein mediated signaling;Immunity and defense -> Blood clotting;Cell structure and motility -> Cell motility	NM_000952.3	NM_000952.3	PTAFR	1	PTAFR	510112	Homo sapiens	RefSeq	ILMN_2949	NM_000952.3	NM_000952.3		5724	47777315	NP_000943.1	510112	S	1441	GGCCAGGTGCAGACCTTGGGGGAAGACTTTAAACCACCTAGTTCTCCCCG	-	28348756-28348805	1p35.3b	The membrane surrounding a cell that separates the cell from its external environment. It consists of a phospholipid bilayer and associated proteins [goid 5886] [evidence IEA]; Penetrating at least one phospholipid bilayer of a plasma membrane. May also refer to the state of being buried in the bilayer with no exposure outside the bilayer [goid 5887] [pmid 8168510] [evidence TAS]	The appearance of a cytokine due to biosynthesis or secretion following a cellular stimulus, resulting in an increase in its intracellular or extracellular levels [goid 1816] [evidence IEA]; The directed movement of a motile cell or organism, or the directed growth of a cell guided by a specific chemical concentration gradient. Movement may be towards a higher concentration (positive chemotaxis) …	Combining with an extracellular or intracellular messenger to initiate a change in cell activity [goid 4872] [evidence IEA]; Combining with platelet activating factor to initiate a change in cell activity [goid 4992] [pmid 1657923] [evidence IDA]; Combining with platelet activating factor to initiate a change in cell activity [goid 4992] [pmid 1281995] [evidence IDA]; Combining with platelet acti…	PAFR
ILMN_2182704	BIRC2	Homo sapiens baculoviral IAP repeat-containing 2 (BIRC2), mRNA.	API1; Hiap-2; MIHB; RNF48; HIAP2; cIAP1	NM_001166.3	1.37952	1.27162	1.00093	Select regulatory molecule -> Protease inhibitor	Apoptosis -> Inhibition of apoptosis	NM_001166.3	NM_001166.3	BIRC2	11	BIRC2	840280	Homo sapiens	RefSeq	ILMN_23760	NM_001166.3	NM_001166.3		329	41349435	NP_001157.1	840280	S	3606	CCAGGAACTCTGGAGTTCATCAGAGTTATGGTGCCGAATTGTCTTTGGTG	+	101754474-101754523	11q22.2a	The living contents of a cell; the matter contained within (but not including) the plasma membrane, usually taken to exclude large vacuoles and masses of secretory or ingested material. In eukaryotes it includes the nucleus and cytoplasm [goid 5622] [evidence IEA]; All of the contents of a cell excluding the plasma membrane and nucleus, but including other subcellular structures [goid 5737] [evid…	The process whose specific outcome is the progression of the placenta over time, from its formation to the mature structure. The placenta is an organ of metabolic interchange between fetus and mother, partly of embryonic origin and partly of maternal origin [goid 1890] [evidence IEA]; Any series of molecular signals initiated by the binding of an extracellular ligand to a receptor on the surface …	Interacting selectively with any protein or protein complex (a complex of two or more proteins that may include other nonprotein molecules) [goid 5515] [pmid 11084335] [evidence IPI]; Interacting selectively with any protein or protein complex (a complex of two or more proteins that may include other nonprotein molecules) [goid 5515] [pmid 16282325] [evidence IPI]; Interacting selectively with an…	API1; Hiap-2; MIHB; RNF48; HIAP2; cIAP1
ILMN_1691487	TRAF2	Homo sapiens TNF receptor-associated factor 2 (TRAF2), mRNA.	TRAP3; TRAP; MGC:45012	NM_021138.3	1.34961	1.02163	-1.10522	Signaling molecule -> Other signaling molecule;Miscellaneous function -> Other miscellaneous function protein	Signal transduction -> Cell surface receptor mediated signal transduction -> Cytokine and chemokine mediated signaling pathway;Signal transduction -> Intracellular signaling cascade -> NF-kappaB cascade;Signal transduction -> Intracellular signaling cascade -> JNK cascade;Apoptosis -> Induction of apoptosis;Cell proliferation and differentiation	NM_021138.3	NM_021138.3	TRAF2	9	TRAF2	2470465	Homo sapiens	RefSeq	ILMN_15779	NM_021138.3	NM_021138.3		7186	42544228	NP_066961.2	2470465	S	1929	GGAGCACAGTGGATGGCCTTGTGTCCCTCGGGCATGACAGGCAGAAACGA	+	138940540-138940589	9q34.3e	All of the contents of a cell excluding the plasma membrane and nucleus, but including other subcellular structures [goid 5737] [evidence IEA]; That part of the cytoplasm that does not contain membranous or particulate subcellular components [goid 5829] [pmid 7758105] [evidence EXP]; That part of the cytoplasm that does not contain membranous or particulate subcellular components [goid 5829] [pmi…	The cascade of processes by which a signal interacts with a receptor, causing a change in the level or activity of a second messenger or other downstream target, and ultimately effecting a change in the functioning of the cell [goid 7165] [evidence IEA]; The chemical reactions and pathways resulting in the breakdown of a protein by the destruction of the native, active configuration, with or with…	Combining with an extracellular or intracellular messenger to initiate a change in cell activity [goid 4872] [evidence IEA]; Interacting selectively with any protein or protein complex (a complex of two or more proteins that may include other nonprotein molecules) [goid 5515] [evidence IEA]; Interacting selectively with zinc (Zn) ions [goid 8270] [evidence IEA]; Interacting selectively with any m…	TRAP3; TRAP; MGC:45012
ILMN_2339955	NR4A2	Homo sapiens nuclear receptor subfamily 4, group A, member 2 (NR4A2), transcript variant 1, mRNA.	RNR1; NOT; TINUR; NURR1; HZF-3	NM_006186.2	1.30257	1.04319	-1.03106	Receptor -> Nuclear hormone receptor;Transcription factor -> Nuclear hormone receptor	Nucleoside, nucleotide and nucleic acid metabolism -> mRNA transcription -> mRNA transcription regulation;Signal transduction;Immunity and defense -> Stress response;Developmental processes -> Ectoderm development	NM_006186.2	NM_006186.2	NR4A2	2	NR4A2	650639	Homo sapiens	RefSeq	ILMN_28405	NM_006186.2	NM_006186.2		4929	27894347	NP_006177.1	650639	A	2994	TCCTGACAAAAGGGACACATAGTGTTTGTAACACCGTCCAACATTCCTTG	-	156889590-156889639	2q24.1c	A membrane-bounded organelle of eukaryotic cells in which chromosomes are housed and replicated. In most cells, the nucleus contains all of the cell's chromosomes except the organellar chromosomes, and is the site of RNA synthesis and processing. In some species, or in specialized cell types, RNA metabolism or DNA replication may be absent [goid 5634] [pmid 7877627] [evidence TAS]	The synthesis of either RNA on a template of DNA or DNA on a template of RNA [goid 6350] [evidence IEA]; Any process that modulates the frequency, rate or extent of DNA-dependent transcription [goid 6355] [evidence IEA]; The cascade of processes by which a signal interacts with a receptor, causing a change in the level or activity of a second messenger or other downstream target, and ultimately e…	The function of binding to a specific DNA sequence in order to modulate transcription. The transcription factor may or may not also interact selectively with a protein or macromolecular complex [goid 3700] [evidence IEA]; Combining with a steroid hormone to initiate a change in cell activity [goid 3707] [evidence IEA]; Interacting selectively with any protein or protein complex (a complex of two …	RNR1; NOT; TINUR; NURR1; HZF-3
ILMN_1708375	IRF1	Homo sapiens interferon regulatory factor 1 (IRF1), mRNA.	IRF-1; MAR	NM_002198.1	1.28016	1.36943	-1.01572	Transcription factor -> Other transcription factor;Nucleic acid binding	Nucleoside, nucleotide and nucleic acid metabolism -> mRNA transcription -> mRNA transcription regulation;Immunity and defense -> Interferon-mediated immunity;Oncogenesis	NM_002198.1	NM_002198.1	IRF1	5	IRF1	6250064	Homo sapiens	RefSeq	ILMN_11739	NM_002198.1	NM_002198.1		3659	4504720	NP_002189.1	6250064	S	1893	CCTCAACAGGCCCAGGGAGGGAAGTGTGAGCGCCTTGGTATGACTTAAAA	-	131846773-131846822	5q31.1b	A membrane-bounded organelle of eukaryotic cells in which chromosomes are housed and replicated. In most cells, the nucleus contains all of the cell's chromosomes except the organellar chromosomes, and is the site of RNA synthesis and processing. In some species, or in specialized cell types, RNA metabolism or DNA replication may be absent [goid 5634] [evidence IEA]; A membrane-bounded organelle …	Any process that activates or increases the frequency, rate or extent of the chemical reactions and pathways resulting in the formation of interleukin-12 [goid 45084] [evidence IEA]; Any process that activates or increases the frequency, rate or extent of transcription from the RNA polymerase II promoter [goid 45944] [evidence IEA]; The synthesis of either RNA on a template of DNA or DNA on a tem…	The function of binding to a specific DNA sequence in order to modulate transcription. The transcription factor may or may not also interact selectively with a protein or macromolecular complex [goid 3700] [evidence IEA]; Interacting selectively with DNA of a specific nucleotide composition, e.g. GC-rich DNA binding, or with a specific sequence motif or type of DNA e.g. promotor binding or rDNA b…	IRF-1; MAR
ILMN_2347949	G6PD	Homo sapiens glucose-6-phosphate dehydrogenase (G6PD), transcript variant 1, mRNA.	G6PD1	NM_000402.3	1.26706	1.29253	1.21517	Oxidoreductase -> Dehydrogenase	Carbohydrate metabolism -> Monosaccharide metabolism	NM_000402.3	NM_000402.3	G6PD	X	G6PD	4200450	Homo sapiens	RefSeq	ILMN_162326	NM_000402.3	NM_000402.3		2539	108773794	NP_000393.4	4200450	A	2342	GCAGCTGGGACCCCTCCCAACCTCAATGCCCTGCCATTAAATCCGCAAAC	-	153759609-153759658	Xq28g	The part of a cell or its extracellular environment in which a gene product is located. A gene product may be located in one or more parts of a cell and its location may be as specific as a particular macromolecular complex, that is, a stable, persistent association of macromolecules that function together [goid 5575] [evidence ND ]; All of the contents of a cell excluding the plasma membrane and…	The decrease in blood vessel diameter as a result of the release of angiotensin into the blood stream [goid 1998] [evidence IEA]; The process that increases the size of a blood vessel via the renin-angiotensin system [goid 2033] [evidence IEA]; The chemical reactions and pathways involving glucose, the aldohexose gluco-hexose. D-glucose is dextrorotatory and is sometimes known as dextrose; it is …	Catalysis of a biochemical reaction at physiological temperatures. In biologically catalyzed reactions, the reactants are known as substrates, and the catalysts are naturally occurring macromolecular substances known as enzymes. Enzymes possess specific binding sites for substrates, and are usually composed wholly or largely of protein, but RNA that has catalytic activity (ribozyme) is often also…	G6PD1
ILMN_2108699	IL2RA	Homo sapiens interleukin 2 receptor, alpha (IL2RA), mRNA.	CD25; IL2R; IDDM10; TCGFR	NM_000417.1	1.25672	1.09841	-1.14153	Receptor -> Cytokine receptor -> Interleukin receptor	Signal transduction -> Cell surface receptor mediated signal transduction -> Cytokine and chemokine mediated signaling pathway;Signal transduction -> Intracellular signaling cascade -> JAK-STAT cascade;Signal transduction -> Cell communication -> Ligand-mediated signaling;Immunity and defense -> T-cell mediated immunity	NM_000417.1	NM_000417.1	IL2RA	10	IL2RA	4060221	Homo sapiens	RefSeq	ILMN_24627	NM_000417.1	NM_000417.1		3559	4557666	NP_000408.1	4060221	S	2026	TCAGGCCTATAACCCCAGCTCCCTAGGAGACCAAGGCGGGAGCATCTCTT	-	6093964-6094013	10p15.1b-p15.1a	The side of the plasma membrane that is opposite to the side that faces the cytoplasm [goid 9897] [evidence IEA]; The membrane surrounding a cell that separates the cell from its external environment. It consists of a phospholipid bilayer and associated proteins [goid 5886] [pmid 2983318] [evidence TAS]; The membrane surrounding a cell that separates the cell from its external environment. It con…	The process of apoptosis in activated T cells [goid 6924] [evidence IEA]; Any process that activates or increases the rate or extent of activated T cell proliferation [goid 42104] [evidence IEA]; Any process that stops, prevents or reduces the rate or extent of T cell proliferation [goid 42130] [evidence IEA]; Any process that activates or increases the frequency, rate or extent of cell death by …	Combining with interleukin-2 to initiate a change in cell activity [goid 4911] [evidence IEA]; Combining with an extracellular or intracellular messenger to initiate a change in cell activity [goid 4872] [evidence IEA]; Combining with an extracellular or intracellular messenger to initiate a change in cell activity [goid 4872] [evidence IEA]; Combining with interleukin-2 to initiate a change in c…	CD25; IL2R; IDDM10; TCGFR
ILMN_1768194	BIRC2	Homo sapiens baculoviral IAP repeat-containing 2 (BIRC2), mRNA.	API1; Hiap-2; MIHB; RNF48; HIAP2; cIAP1	NM_001166.3	1.23812	1.24917	1.1034	Select regulatory molecule -> Protease inhibitor	Apoptosis -> Inhibition of apoptosis	NM_001166.3	NM_001166.3	BIRC2	11	BIRC2	4920707	Homo sapiens	RefSeq	ILMN_23760	NM_001166.3	NM_001166.3		329	41349435	NP_001157.1	4920707	S	2037	GACCTGGAGATAGGGTAGCCTGCTTTGCCTGTGGTGGGAAGCTCAGTAAC	+	101726433-101726482	11q22.2a	The living contents of a cell; the matter contained within (but not including) the plasma membrane, usually taken to exclude large vacuoles and masses of secretory or ingested material. In eukaryotes it includes the nucleus and cytoplasm [goid 5622] [evidence IEA]; All of the contents of a cell excluding the plasma membrane and nucleus, but including other subcellular structures [goid 5737] [evid…	The process whose specific outcome is the progression of the placenta over time, from its formation to the mature structure. The placenta is an organ of metabolic interchange between fetus and mother, partly of embryonic origin and partly of maternal origin [goid 1890] [evidence IEA]; Any series of molecular signals initiated by the binding of an extracellular ligand to a receptor on the surface …	Interacting selectively with any protein or protein complex (a complex of two or more proteins that may include other nonprotein molecules) [goid 5515] [pmid 11084335] [evidence IPI]; Interacting selectively with any protein or protein complex (a complex of two or more proteins that may include other nonprotein molecules) [goid 5515] [pmid 16282325] [evidence IPI]; Interacting selectively with an…	API1; Hiap-2; MIHB; RNF48; HIAP2; cIAP1
ILMN_1718977	GADD45B	Homo sapiens growth arrest and DNA-damage-inducible, beta (GADD45B), mRNA.	MYD118; DKFZP566B133; GADD45BETA	NM_015675.2	1.22999	1.10644	1.0412	Miscellaneous function -> Other miscellaneous function protein	Signal transduction -> Intracellular signaling cascade -> MAPKKK cascade;Immunity and defense -> Stress response;Apoptosis;Cell cycle -> Cell cycle control;Cell proliferation and differentiation	NM_015675.2	NM_015675.1	GADD45B	19	GADD45B	4920110	Homo sapiens	RefSeq	ILMN_34297	NM_015675.2	NM_015675.2		4616	86991435	NP_056490.2	4920110	S	1169	GACCACACTTTGGGACTTGGGAGCTGGGGCTGAAGTTGCTCTGTACCCAT	+	2429063-2429112	19p13.3g		Any process that initiates the activity of the inactive enzyme MAP kinase kinase kinase [goid 185] [pmid 9827804] [evidence TAS]; The initiation of the activity of the inactive enzyme MAP kinase kinase by phosphorylation by a MAPKKK [goid 186] [evidence IEA]; Any process that stops, prevents or reduces the frequency, rate or extent of protein kinase activity [goid 6469] [evidence IEA]; A form of …	Interacting selectively with any protein or protein complex (a complex of two or more proteins that may include other nonprotein molecules) [goid 5515] [evidence IEA]	MYD118; DKFZP566B133; GADD45BETA
ILMN_1707308	IKBKG	Homo sapiens inhibitor of kappa light polypeptide gene enhancer in B-cells, kinase gamma (IKBKG), transcript variant 2, mRNA.	IPD2; FIP3; NEMO; IP2; Fip3p; IP1; IKK-gamma; AMCBX1; FIP-3; IP	NM_001099856.1	1.22796	1.35221	1.10523			NM_001099856.1	NM_003639.2	IKBKG	X	IKBKG	520358	Homo sapiens	RefSeq	ILMN_307082	NM_001099856.1	NM_001099856.1		8517	153791392	NP_001093326.1	520358	S	1924	CGGGTGCTCTCCTTTTGGGCTGCATGCTATTCCATTTTGCAGCCAGACCG	+	153446310-153446359	Xq28g	A membrane-bounded organelle of eukaryotic cells in which chromosomes are housed and replicated. In most cells, the nucleus contains all of the cell's chromosomes except the organellar chromosomes, and is the site of RNA synthesis and processing. In some species, or in specialized cell types, RNA metabolism or DNA replication may be absent [goid 5634] [evidence IEA]; That part of the cytoplasm th…	The process of regulating the proliferation and elimination of B cells such that the total number of B cells within a whole or part of an organism is stable over time in the absence of an outside stimulus [goid 1782] [evidence IEA]; The synthesis of either RNA on a template of DNA or DNA on a template of RNA [goid 6350] [evidence IEA]; Any process that modulates the frequency, rate or extent of D…	Mediates the transfer of a signal from the outside to the inside of a cell by means other than the introduction of the signal molecule itself into the cell [goid 4871] [pmid 9927690] [evidence TAS]; Interacting selectively with any protein or protein complex (a complex of two or more proteins that may include other nonprotein molecules) [goid 5515] [pmid 11113112] [evidence IPI]; Interacting sele…	Fip3p; NEMO; IP2; IKK-gamma; FIP3; FIP-3; IP
ILMN_1720282	NQO1	Homo sapiens NAD(P)H dehydrogenase, quinone 1 (NQO1), transcript variant 1, mRNA.	NMOR1; NMORI; DHQU; DIA4; DTD; QR1	NM_000903.2	1.2218	1.91954	1.46186	Molecular function unclassified	Biological process unclassified	NM_000903.2	NM_000903.2	NQO1	16	NQO1	5360347	Homo sapiens	RefSeq	ILMN_27575	NM_000903.2	NM_000903.2		1728	70995356	NP_000894.1	5360347	A	2435	GGCACTGGTGGTTTTTGCTCTCGACAGTATCCACAATAGCTGACGGCTGG	-	69743410-69743459	16q22.1e	All of the contents of a cell excluding the plasma membrane and nucleus, but including other subcellular structures [goid 5737] [pmid 2843525] [evidence TAS]	The chemical reactions and pathways involving a xenobiotic compound, a compound foreign to living organisms. Used of chemical compounds, e.g. a xenobiotic chemical, such as a pesticide [goid 6805] [pmid 10393963] [evidence TAS]; The chemical reactions and pathways resulting in the formation of nitric oxide, nitrogen monoxide (NO), a colorless gas only slightly soluble in water [goid 6809] [pmid 9…	Any molecular entity that serves as an electron acceptor and electron donor in an electron transport system [goid 9055] [evidence IEA]; Catalysis of an oxidation-reduction (redox) reaction, a reversible chemical reaction in which the oxidation state of an atom or atoms within a molecule is altered. One substrate acts as a hydrogen or electron donor and becomes oxidized, while the other acts as hy…	NMOR1; NMORI; DHQU; DIA4; DTD; QR1
ILMN_1803561	PLA2G4A	Homo sapiens phospholipase A2, group IVA (cytosolic, calcium-dependent) (PLA2G4A), mRNA.	PLA2G4; cPLA2-alpha	NM_024420.1	1.19552	1.00049	1.10076	Hydrolase -> Lipase -> Phospholipase	Lipid, fatty acid and steroid metabolism -> Phospholipid metabolism;Immunity and defense -> Other immune and defense;Cell proliferation and differentiation	NM_024420.1	NM_024420.1	PLA2G4A	1	PLA2G4A	4730360	Homo sapiens	RefSeq	ILMN_2369	NM_024420.1	NM_024420.1		5321	23943919	NP_077734.1	4730360	S	2477	CGTACTGATCATGAGAGACTGGCTGATACTCAAAGTTGCAGTTACTTAGC	+	185224358-185224407	1q31.1a	All of the contents of a cell excluding the plasma membrane and nucleus, but including other subcellular structures [goid 5737] [evidence IEA]; That part of the cytoplasm that does not contain membranous or particulate subcellular components [goid 5829] [pmid 8381049] [evidence NAS]; Penetrating at least one phospholipid bilayer of a membrane. May also refer to the state of being buried in the bi…	The hydrolysis of a peptide bond or bonds within a protein [goid 6508] [evidence IEA]; The chemical reactions and pathways resulting in the formation of platelet activating factor, 1-O-alkyl-2-acetyl-sn-glycerol 3-phosphocholine, where alkyl = hexadecyl or octadecyl. Platelet activating factor is an inflammatory mediator released from a variety of cells in response to various stimuli [goid 6663] …	Interacting selectively with magnesium (Mg) ions [goid 287] [evidence IEA]; Catalysis of the hydrolysis of internal, alpha-peptide bonds in a polypeptide chain by a catalytic mechanism that involves a catalytic triad consisting of a serine nucleophile that is activated by a proton relay involving an acidic residue (e.g. aspartate or glutamate) and a basic residue (usually histidine) [goid 4252] […	PLA2G4; cPLA2-alpha
ILMN_2321064	BAX	Homo sapiens BCL2-associated X protein (BAX), transcript variant sigma, mRNA.	Bax zeta	NM_138765.2	1.16071	1.19043	-1.05442	Signaling molecule -> Other signaling molecule	Apoptosis -> Induction of apoptosis;Developmental processes -> Gametogenesis;Cell cycle -> Cell cycle control;Cell proliferation and differentiation;Oncogenesis -> Tumor suppressor	NM_138765.2	NM_138765.2	BAX	19	BAX	3520092	Homo sapiens	RefSeq	ILMN_11763	NM_138765.2	NM_138765.2		581	34335125	NP_620120.1	3520092	A	467	TCAGAACCATCATGGGCTGGACATTGGACTTCCTCCGGGAGCGGCTGTTG	+	54155907-54155956	19q13.33a	That fraction of cells, prepared by disruptive biochemical methods, that is soluble in water [goid 5625] [evidence IEA]; All of the contents of a cell excluding the plasma membrane and nucleus, but including other subcellular structures [goid 5737] [evidence IEA]; A semiautonomous, self replicating organelle that occurs in varying numbers, shapes, and sizes in the cytoplasm of virtually all eukar…	Any process that modulates the occurrence or rate of cell death by apoptosis [goid 42981] [evidence IEA]; The non-specific expansion of T cell populations within a whole or part of an organism to reach to a total number of T cells which will then remain stable over time in the absence of an external stimulus [goid 1777] [evidence IEA]; The process by which cytochrome c is enabled to move from the…	Interacting selectively with any protein or protein complex (a complex of two or more proteins that may include other nonprotein molecules) [goid 5515] [evidence IEA]; Interacting selectively with an identical protein to form a homodimer [goid 42803] [pmid 9111042] [evidence IPI]; Interacting selectively with an identical protein to form a homodimer [goid 42803] [pmid 16608847] [evidence IDA]; In…	Bax zeta
ILMN_2073307	IL10	Homo sapiens interleukin 10 (IL10), mRNA.	CSIF; IL-10; IL10A; MGC126451; TGIF; MGC126450	NM_000572.2	1.15578	1.52657	1.09553	Signaling molecule -> Cytokine -> Interleukin	Signal transduction -> Cell surface receptor mediated signal transduction -> Cytokine and chemokine mediated signaling pathway;Signal transduction -> Cell communication -> Ligand-mediated signaling;Immunity and defense -> Macrophage-mediated immunity;Immunity and defense -> Cytokine/chemokine mediated immunity;Apoptosis -> Inhibition of apoptosis;Cell proliferation and differentiation	NM_000572.2	NM_000572.2	IL10	1	IL10	3990703	Homo sapiens	RefSeq	ILMN_9173	NM_000572.2	NM_000572.2		3586	24430216	NP_000563.1	3990703	S	1417	GGAAGTTGCAGTGAGCTGATATCATGCCCCTGTACTCCAGCCTGGGTGAC	-	206941110-206941159	1q32.1h	The space external to the outermost structure of a cell. For cells without external protective or external encapsulating structures this refers to space outside of the plasma membrane. This term covers the host cell environment outside an intracellular parasite [goid 5576] [pmid 1847510] [evidence NAS]; That part of a multicellular organism outside the cells proper, usually taken to be outside th…	A change in state or activity of an organism (in terms of movement, secretion, enzyme production, gene expression, etc.) as a result of a stimulus by molecules of bacterial origin such as peptides derived from bacterial flagellin [goid 2237] [pmid 17449476] [evidence IDA]; Any process that stops, prevents, or reduces the frequency, rate, or extent of cytokine secretion during immune response [goi…	Functions to control the survival, growth, differentiation and effector function of tissues and cells [goid 5125] [evidence IEA]; Interacting selectively with the interleukin-10 receptor [goid 5141] [pmid 1847510] [evidence NAS]; Interacting selectively with any protein or protein complex (a complex of two or more proteins that may include other nonprotein molecules) [goid 5515] [pmid 11485736] […	CSIF; IL10A; MGC126451; IL-10; TGIF; MGC126450
ILMN_2379644	CD74	Homo sapiens CD74 molecule, major histocompatibility complex, class II invariant chain (CD74), transcript variant 2, mRNA.	Ia-GAMMA; DHLAG; HLADG; protein 41	NM_004355.2	1.1348	1.07868	-1.05614	Defense/immunity protein -> Major histocompatibility complex antigen	Immunity and defense -> T-cell mediated immunity -> MHCII-mediated immunity	NM_004355.2	NM_004355.2	CD74	5	CD74	7040008	Homo sapiens	RefSeq	ILMN_21746	NM_004355.2	NM_004355.2		972	68448524	NP_004346.1	7040008	A	1038	AAGGCACAGGGAGAAGGGATAACCCTACACCCAGACCCCAGGCTGGACAT	-	149781425-149781474	5q33.1c	The living contents of a cell; the matter contained within (but not including) the plasma membrane, usually taken to exclude large vacuoles and masses of secretory or ingested material. In eukaryotes it includes the nucleus and cytoplasm [goid 5622] [pmid 12782713] [evidence TAS]; Double layer of lipid molecules that encloses all cells, and, in eukaryotes, many organelles; may be a single or doub…	The chemical reactions and pathways resulting in the formation of prostaglandins, any of a group of biologically active metabolites which contain a cyclopentane ring [goid 1516] [pmid 12782713] [evidence IDA]; The aggregation, arrangement and bonding together of a set of components to form a protein complex [goid 6461] [evidence ISS]; The directed movement of proteins in a cell, including the mov…	Interacting selectively with a cytokine, any of a group of proteins that function to control the survival, growth and differentiation of tissues and cells, and which have autocrine and paracrine activity [goid 19955] [pmid 12782713] [evidence IPI]; Interacting selectively with major histocompatibility complex class II molecules; a set of molecules displayed on cell surfaces that are responsible f…	Ia-GAMMA; DHLAG; HLADG; protein 41
ILMN_1782305	NR4A2	Homo sapiens nuclear receptor subfamily 4, group A, member 2 (NR4A2), transcript variant 1, mRNA.	RNR1; NOT; TINUR; NURR1; HZF-3	NM_006186.2	1.13317	1.31182	1.17931	Receptor -> Nuclear hormone receptor;Transcription factor -> Nuclear hormone receptor	Nucleoside, nucleotide and nucleic acid metabolism -> mRNA transcription -> mRNA transcription regulation;Signal transduction;Immunity and defense -> Stress response;Developmental processes -> Ectoderm development	NM_006186.2	NM_006186.2	NR4A2	2	NR4A2	6400364	Homo sapiens	RefSeq	ILMN_28405	NM_006186.2	NM_006186.2		4929	27894347	NP_006177.1	6400364	A	2648	GTTGCGTGGGTGGCATGAGTTGAAGAAGGCAAAGGCTTGTAAATTTACCC	-	156889936-156889985	2q24.1c	A membrane-bounded organelle of eukaryotic cells in which chromosomes are housed and replicated. In most cells, the nucleus contains all of the cell's chromosomes except the organellar chromosomes, and is the site of RNA synthesis and processing. In some species, or in specialized cell types, RNA metabolism or DNA replication may be absent [goid 5634] [pmid 7877627] [evidence TAS]	The synthesis of either RNA on a template of DNA or DNA on a template of RNA [goid 6350] [evidence IEA]; Any process that modulates the frequency, rate or extent of DNA-dependent transcription [goid 6355] [evidence IEA]; The cascade of processes by which a signal interacts with a receptor, causing a change in the level or activity of a second messenger or other downstream target, and ultimately e…	The function of binding to a specific DNA sequence in order to modulate transcription. The transcription factor may or may not also interact selectively with a protein or macromolecular complex [goid 3700] [evidence IEA]; Combining with a steroid hormone to initiate a change in cell activity [goid 3707] [evidence IEA]; Interacting selectively with any protein or protein complex (a complex of two …	RNR1; NOT; TINUR; NURR1; HZF-3
ILMN_1677041	CHUK	Homo sapiens conserved helix-loop-helix ubiquitous kinase (CHUK), mRNA.	NFKBIKA; IKK1; IKKA; IKBKA; IKK-alpha; TCF16	NM_001278.3	1.12593	1.34521	1.20441	Kinase -> Protein kinase -> Non-receptor serine/threonine protein kinase	Protein metabolism and modification -> Protein modification -> Protein phosphorylation;Signal transduction -> Intracellular signaling cascade -> NF-kappaB cascade;Immunity and defense -> Cytokine/chemokine mediated immunity	NM_001278.3	NM_001278.3	CHUK	10	CHUK	3520541	Homo sapiens	RefSeq	ILMN_30263	NM_001278.3	NM_001278.3		1147	62241000	NP_001269.3	3520541	S	3251	CCTTTATTTTGCTGCTTGATGATGAGAGGGAGGGCTGCTGCCACAGACTG	-	101954298-101954347	10q24.2c	A membrane-bounded organelle of eukaryotic cells in which chromosomes are housed and replicated. In most cells, the nucleus contains all of the cell's chromosomes except the organellar chromosomes, and is the site of RNA synthesis and processing. In some species, or in specialized cell types, RNA metabolism or DNA replication may be absent [goid 5634] [evidence IEA]; All of the contents of a cell…	Any immune system process that functions in the calibrated response of an organism to a potential internal or invasive threat [goid 6955] [pmid 9346484] [evidence TAS]; The process of introducing a phosphate group into an I-kappaB protein [goid 7252] [pmid 9252186] [evidence TAS]; The process by which anatomical structures are generated and organized. Morphogenesis pertains to the creation of for…	Interacting selectively with a nucleotide, any compound consisting of a nucleoside that is esterified with (ortho)phosphate or an oligophosphate at any hydroxyl group on the ribose or deoxyribose moiety [goid 166] [evidence IEA]; Interacting selectively with ATP, adenosine 5'-triphosphate, a universally important coenzyme and enzyme regulator [goid 5524] [evidence IEA]; Catalysis of the reaction:…	NFKBIKA; IKK1; IKKA; IKBKA; IKK-alpha; TCF16
ILMN_2171789	TRAF1	Homo sapiens TNF receptor-associated factor 1 (TRAF1), mRNA.	MGC:10353; EBI6	NM_005658.3	1.12153	1.21815	1.09183	Signaling molecule -> Other signaling molecule;Miscellaneous function -> Other miscellaneous function protein	Signal transduction -> Cell surface receptor mediated signal transduction -> Cytokine and chemokine mediated signaling pathway;Apoptosis -> Induction of apoptosis	NM_005658.3	NM_005658.3	TRAF1	9	TRAF1	110021	Homo sapiens	RefSeq	ILMN_5830	NM_005658.3	NM_005658.3		7185	53759116	NP_005649.1	110021	S	4170	TGCAGAGGATGGGGAAAAGGGAAGAGTACCGACTTGAAAACGGAGAGCTG	-	123664901-123664950	9q33.2a	All of the contents of a cell excluding the plasma membrane and nucleus, but including other subcellular structures [goid 5737] [pmid 8069916] [evidence TAS]	The aggregation, arrangement and bonding together of a set of components to form a protein complex [goid 6461] [pmid 8069916] [evidence TAS]; The cascade of processes by which a signal interacts with a receptor, causing a change in the level or activity of a second messenger or other downstream target, and ultimately effecting a change in the functioning of the cell [goid 7165] [evidence IEA]; An…	Interacting selectively with any protein or protein complex (a complex of two or more proteins that may include other nonprotein molecules) [goid 5515] [pmid 10809768] [evidence IPI]; Interacting selectively with any protein or protein complex (a complex of two or more proteins that may include other nonprotein molecules) [goid 5515] [pmid 9162022] [evidence IPI]; Interacting selectively with zin…	MGC:10353; EBI6
ILMN_1713636	S100A6	Homo sapiens S100 calcium binding protein A6 (S100A6), mRNA.	PRA; CABP; 2A9; 5B10; CACY	NM_014624.3	1.10871	1.20116	1.14826	Signaling molecule -> Growth factor;Select calcium binding protein -> Calmodulin related protein	Signal transduction;Cell cycle -> Cell cycle control;Cell proliferation and differentiation	NM_014624.3	NM_014624.3	S100A6	1	S100A6	2810315	Homo sapiens	RefSeq	ILMN_13161	NM_014624.3	NM_014624.3		6277	52352807	NP_055439.1	2810315	S	527	GGAGTATGTCACCTTCCTGGGGGCCTTGGCTTTGATCTACAATGAAGCCC	-	153507182-153507231	1q21.3c	Projection at the leading edge of a crawling cell; the protrusions are supported by a microfilament meshwork [goid 1726] [pmid 10913138] [evidence IDA]; A membrane-bounded organelle of eukaryotic cells in which chromosomes are housed and replicated. In most cells, the nucleus contains all of the cell's chromosomes except the organellar chromosomes, and is the site of RNA synthesis and processing.…	The progression of biochemical and morphological phases and events that occur in a cell during successive cell replication or nuclear replication events. Canonically, the cell cycle comprises the replication and segregation of genetic material followed by the division of the cell, but in endocycles or syncytial cells nuclear replication or nuclear division may not be followed by cell division [go…	Interacting selectively with calcium ions (Ca2+) [goid 5509] [pmid 12577318] [evidence NAS]; The function that stimulates a cell to grow or proliferate. Most growth factors have other actions besides the induction of cell growth or proliferation [goid 8083] [evidence IEA]; Interacting selectively with zinc (Zn) ions [goid 8270] [evidence IEA]; Interacting selectively with an identical protein to …	PRA; CABP; 2A9; 5B10; CACY
ILMN_1727142	IKBKB	Homo sapiens inhibitor of kappa light polypeptide gene enhancer in B-cells, kinase beta (IKBKB), mRNA.	IKK-beta; NFKBIKB; IKK2; FLJ40509; IKKB; MGC131801	NM_001556.1	1.10683	-1.01528	-1.17045	Kinase -> Protein kinase -> Non-receptor serine/threonine protein kinase	Protein metabolism and modification -> Protein modification -> Protein phosphorylation;Signal transduction -> Intracellular signaling cascade -> NF-kappaB cascade;Immunity and defense -> Cytokine/chemokine mediated immunity	NM_001556.1	NM_001556.1	IKBKB	8	IKBKB	1260438	Homo sapiens	RefSeq	ILMN_9946	NM_001556.1	NM_001556.1		3551	41352711	NP_001547.1	1260438	S	3310	GTGCTGGGCCGGGGAGTCCCTGTCTCTCACAGCATCTAGCAGTATTATTA	+	42189359-42189408	8p11.21a	All of the contents of a cell excluding the plasma membrane and nucleus, but including other subcellular structures [goid 5737] [evidence NAS]; That part of the cytoplasm that does not contain membranous or particulate subcellular components [goid 5829] [pmid 9744859] [evidence EXP]; That part of the cytoplasm that does not contain membranous or particulate subcellular components [goid 5829] [pmi…	The process of regulating the proliferation and elimination of B cells such that the total number of B cells within a whole or part of an organism is stable over time in the absence of an outside stimulus [goid 1782] [evidence IEA]; The covalent alteration of one or more amino acids occurring in proteins, peptides and nascent polypeptides (co-translational, post-translational modifications). Incl…	Interacting selectively with a nucleotide, any compound consisting of a nucleoside that is esterified with (ortho)phosphate or an oligophosphate at any hydroxyl group on the ribose or deoxyribose moiety [goid 166] [evidence IEA]; Interacting selectively with ATP, adenosine 5'-triphosphate, a universally important coenzyme and enzyme regulator [goid 5524] [evidence NAS]; Catalysis of the reaction:…	IKK-beta; NFKBIKB; IKK2; FLJ40509; IKKB; MGC131801
ILMN_2205622	MUC2	Homo sapiens mucin 2, oligomeric mucus/gel-forming (MUC2), mRNA.	SMUC; MLP	NM_002457.2	1.08637	1.26582	1.10225	Extracellular matrix -> Extracellular matrix glycoprotein	Developmental processes	NM_002457.2	NM_002457.2	MUC2	11	MUC2	360544	Homo sapiens	RefSeq	ILMN_177386	NM_002457.2	NM_002457.2		4583	116284391	NP_002448.2	360544	S	15382	TGCTCCTGCTGCAAAGAGGAGAAAACCAGCCAGCGTGAGGTGGTCCTGAG	+	1097341-1097365:1097689-1097713	11p15.5c	The space external to the outermost structure of a cell. For cells without external protective or external encapsulating structures this refers to space outside of the plasma membrane. This term covers the host cell environment outside an intracellular parasite [goid 5576] [evidence IEA]; A layer consisting mainly of proteins (especially collagen) and glycosaminoglycans (mostly as proteoglycans) …	A form of programmed cell death induced by external or internal signals that trigger the activity of proteolytic caspases, whose actions dismantle the cell and result in cell death. Apoptosis begins internally with condensation and subsequent fragmentation of the cell nucleus (blebbing) while the plasma membrane remains intact. Other characteristics of apoptosis include DNA fragmentation and the …	Interacting selectively with any protein or protein complex (a complex of two or more proteins that may include other nonprotein molecules) [goid 5515] [evidence IEA]	SMUC; MLP
ILMN_1712754	NFKBIB	Homo sapiens nuclear factor of kappa light polypeptide gene enhancer in B-cells inhibitor, beta (NFKBIB), transcript variant 2, mRNA.	TRIP9; IKBB	NM_001001716.1	1.08065	1.19719	1.16043	Select regulatory molecule	Nucleoside, nucleotide and nucleic acid metabolism -> mRNA transcription -> mRNA transcription regulation;Signal transduction -> Intracellular signaling cascade -> NF-kappaB cascade;Intracellular protein traffic;Immunity and defense -> Stress response;Apoptosis;Cell proliferation and differentiation	NM_001001716.1	NM_001001716.1	NFKBIB	19	NFKBIB	3180014	Homo sapiens	RefSeq	ILMN_163503	NM_001001716.1	NM_001001716.1		4793	48928016	NP_001001716.1	3180014	I	1891	TCTGAGAGCTAGGAAACTGGGAGGTTGAGCCAGGAGCAGGGGAACTTGGG	+	39399219-39399268	19q13.2a	A membrane-bounded organelle of eukaryotic cells in which chromosomes are housed and replicated. In most cells, the nucleus contains all of the cell's chromosomes except the organellar chromosomes, and is the site of RNA synthesis and processing. In some species, or in specialized cell types, RNA metabolism or DNA replication may be absent [goid 5634] [evidence IEA]; All of the contents of a cell…	The synthesis of either RNA on a template of DNA or DNA on a template of RNA [goid 6350] [pmid 7776974] [evidence TAS]; The cascade of processes by which a signal interacts with a receptor, causing a change in the level or activity of a second messenger or other downstream target, and ultimately effecting a change in the functioning of the cell [goid 7165] [pmid 7776974] [evidence TAS]	The function of a transcription cofactor that activates transcription from a RNA polymerase II promoter; does not bind DNA itself [goid 3713] [pmid 7776974] [evidence TAS]; Mediates the transfer of a signal from the outside to the inside of a cell by means other than the introduction of the signal molecule itself into the cell [goid 4871] [pmid 7776974] [evidence TAS]; Interacting selectively wit…	TRIP9; IKBB
ILMN_1719759	TNC	Homo sapiens tenascin C (TNC), mRNA.	HXB; TN; MGC167029	NM_002160.2	1.05068	-1.18247	-1.01284	Cell adhesion molecule;Extracellular matrix -> Extracellular matrix glycoprotein	Signal transduction -> Cell communication -> Extracellular matrix protein-mediated signaling;Developmental processes -> Ectoderm development -> Neurogenesis	NM_002160.2	NM_002160.1	TNC	9	TNC	1470669	Homo sapiens	RefSeq	ILMN_14948	NM_002160.2	NM_002160.2		3371	153946394	NP_002151.2	1470669	S	7102	CCCTGGGGCCAACGGCAACAGCATGGGCCTCACCTCCTCTGTGATTTCTT	-	117783252-117783301	9q33.1a	The space external to the outermost structure of a cell. For cells without external protective or external encapsulating structures this refers to space outside of the plasma membrane. This term covers the host cell environment outside an intracellular parasite [goid 5576] [evidence IEA]; A layer consisting mainly of proteins (especially collagen) and glycosaminoglycans (mostly as proteoglycans) …	The cascade of processes by which a signal interacts with a receptor, causing a change in the level or activity of a second messenger or other downstream target, and ultimately effecting a change in the functioning of the cell [goid 7165] [evidence IEA]; The attachment of a cell, either to another cell or to an underlying substrate such as the extracellular matrix, via cell adhesion molecules [go…	Interacting selectively with one or more specific sites on a receptor molecule, a macromolecule that undergoes combination with a hormone, neurotransmitter, drug or intracellular messenger to initiate a change in cell function [goid 5102] [evidence IEA]; Interacting selectively with one or more specific sites on a receptor molecule, a macromolecule that undergoes combination with a hormone, neuro…	HXB; TN
ILMN_2257015	AGER	Homo sapiens advanced glycosylation end product-specific receptor (AGER), transcript variant 1, mRNA.	MGC22357; RAGE	NM_001136.3	1.04977	1.18977	1.05515	Receptor -> Immunoglobulin receptor family member;Defense/immunity protein -> Immunoglobulin receptor family member;Miscellaneous function -> Transmembrane receptor regulatory/adaptor protein	Signal transduction -> Cell surface receptor mediated signal transduction;Cell adhesion;Immunity and defense -> Other immune and defense	NM_001136.3	NM_001136.3	AGER	6	AGER	7200369	Homo sapiens	RefSeq	ILMN_11545	NM_001136.3	NM_001136.3		177	26787960	NP_001127.1	7200369	I	938	ATTCCAGCCACGGGCCCCAGGAAAGCCGTGCTGTCAGCATCAGCATCATC	-	32258002-32258051	6p21.32b	Double layer of lipid molecules that encloses all cells, and, in eukaryotes, many organelles; may be a single or double lipid bilayer; also includes associated proteins [goid 16020] [evidence IEA]; Penetrating at least one phospholipid bilayer of a membrane. May also refer to the state of being buried in the bilayer with no exposure outside the bilayer. When used to describe a protein, indicates …	The directed movement of substances (such as macromolecules, small molecules, ions) into, out of, within or between cells, or within a multicellular organism [goid 6810] [evidence IEA]; The directed movement of substances (such as macromolecules, small molecules, ions) into, out of, within or between cells, or within a multicellular organism [goid 6810] [evidence IEA]; The immediate defensive rea…	Combining with an extracellular or intracellular messenger to initiate a change in cell activity [goid 4872] [evidence IEA]; Combining with an extracellular or intracellular messenger to initiate a change in cell activity [goid 4872] [evidence IEA]; Combining with an extracellular or intracellular messenger to initiate a change in cell activity [goid 4872] [evidence IEA]; Combining with an extrac…	MGC22357; RAGE
ILMN_1736567	CD74	Homo sapiens CD74 molecule, major histocompatibility complex, class II invariant chain (CD74), transcript variant 1, mRNA.	Ia-GAMMA; DHLAG; HLADG; protein 41	NM_001025159.1	1.04277	1.05549	-1.04965	Defense/immunity protein -> Major histocompatibility complex antigen	Immunity and defense -> T-cell mediated immunity -> MHCII-mediated immunity	NM_001025159.1	NM_001025158.1	CD74	5	CD74	1240070	Homo sapiens	RefSeq	ILMN_21963	NM_001025159.1	NM_001025159.1		972	68448543	NP_001020330.1	1240070	A	1162	CCCCGTTCCTGACATCACAGCAGCCTCCAACACAAGGCTCCAAGACCTAG	-	149781493-149781542	5q33.1c	The living contents of a cell; the matter contained within (but not including) the plasma membrane, usually taken to exclude large vacuoles and masses of secretory or ingested material. In eukaryotes it includes the nucleus and cytoplasm [goid 5622] [pmid 12782713] [evidence TAS]; Double layer of lipid molecules that encloses all cells, and, in eukaryotes, many organelles; may be a single or doub…	The chemical reactions and pathways resulting in the formation of prostaglandins, any of a group of biologically active metabolites which contain a cyclopentane ring [goid 1516] [pmid 12782713] [evidence IDA]; The aggregation, arrangement and bonding together of a set of components to form a protein complex [goid 6461] [evidence ISS]; The directed movement of proteins in a cell, including the mov…	Interacting selectively with a cytokine, any of a group of proteins that function to control the survival, growth and differentiation of tissues and cells, and which have autocrine and paracrine activity [goid 19955] [pmid 12782713] [evidence IPI]; Interacting selectively with major histocompatibility complex class II molecules; a set of molecules displayed on cell surfaces that are responsible f…	Ia-GAMMA; DHLAG; HLADG; protein 41
ILMN_2172588	IKBKB	Homo sapiens inhibitor of kappa light polypeptide gene enhancer in B-cells, kinase beta (IKBKB), mRNA.	IKK-beta; NFKBIKB; IKK2; FLJ40509; IKKB; MGC131801	NM_001556.1	1.03818	-1.0769	-1.06131	Kinase -> Protein kinase -> Non-receptor serine/threonine protein kinase	Protein metabolism and modification -> Protein modification -> Protein phosphorylation;Signal transduction -> Intracellular signaling cascade -> NF-kappaB cascade;Immunity and defense -> Cytokine/chemokine mediated immunity	NM_001556.1	NM_001556.1	IKBKB	8	IKBKB	6660373	Homo sapiens	RefSeq	ILMN_9946	NM_001556.1	NM_001556.1		3551	41352711	NP_001547.1	6660373	S	3606	GGTGAGTTTTGTTGGAGAAGAAAGTTGGAGTAGGAGACTTTCACAAGTGG	+	42189655-42189704	8p11.21a	All of the contents of a cell excluding the plasma membrane and nucleus, but including other subcellular structures [goid 5737] [evidence NAS]; That part of the cytoplasm that does not contain membranous or particulate subcellular components [goid 5829] [pmid 9744859] [evidence EXP]; That part of the cytoplasm that does not contain membranous or particulate subcellular components [goid 5829] [pmi…	The process of regulating the proliferation and elimination of B cells such that the total number of B cells within a whole or part of an organism is stable over time in the absence of an outside stimulus [goid 1782] [evidence IEA]; The covalent alteration of one or more amino acids occurring in proteins, peptides and nascent polypeptides (co-translational, post-translational modifications). Incl…	Interacting selectively with a nucleotide, any compound consisting of a nucleoside that is esterified with (ortho)phosphate or an oligophosphate at any hydroxyl group on the ribose or deoxyribose moiety [goid 166] [evidence IEA]; Interacting selectively with ATP, adenosine 5'-triphosphate, a universally important coenzyme and enzyme regulator [goid 5524] [evidence NAS]; Catalysis of the reaction:…	IKK-beta; NFKBIKB; IKK2; FLJ40509; IKKB; MGC131801
ILMN_1751079	TAP1	Homo sapiens transporter 1, ATP-binding cassette, sub-family B (MDR/TAP) (TAP1), mRNA.	ABC17; PSF1; FLJ26666; ABCB2; TAP1N; APT1; D6S114E; RING4; FLJ41500; TAP1*0102N	NM_000593.5	1.03129	1.46674	1.21781	Transporter -> ATP-binding cassette (ABC) transporter	Transport -> Extracellular transport and import;Immunity and defense	NM_000593.5	NM_000593.5	TAP1	6	TAP1	7330392	Homo sapiens	RefSeq	ILMN_17479	NM_000593.5	NM_000593.5		6890	53759115	NP_000584.2	7330392	S	2779	GTAACGGAGTTTAGAGCCAGGGCTGATGCTTTGGTGTGGCCAGCACTCTG	-	32921087-32921136	6p21.32a	The irregular network of unit membranes, visible only by electron microscopy, that occurs in the cytoplasm of many eukaryotic cells. The membranes form a complex meshwork of tubular channels, which are often expanded into slitlike cavities called cisternae. The ER takes two forms, rough (or granular), with ribosomes adhering to the outer surface, and smooth (with no ribosomes attached) [goid 5783…	The directed movement of oligopeptides into, out of, within or between cells. Oligopeptides are molecules that contain a small number (2 to 20) of amino-acid residues connected by peptide linkages [goid 6857] [evidence IEA]; Reactions, triggered in response to the presence of a foreign body or the occurrence of an injury, which result in restriction of damage to the organism attacked or preventio…	Interacting selectively with a nucleotide, any compound consisting of a nucleoside that is esterified with (ortho)phosphate or an oligophosphate at any hydroxyl group on the ribose or deoxyribose moiety [goid 166] [evidence IEA]; Enables the directed movement of substances (such as macromolecules, small molecules, ions) into, out of, within or between cells [goid 5215] [evidence IEA]; Interacting…	ABC17; PSF1; FLJ26666; ABCB2; TAP1N; APT1; D6S114E; RING4; FLJ41500; TAP1*0102N
ILMN_1740609	CCL15	Homo sapiens chemokine (C-C motif) ligand 15 (CCL15), transcript variant 1, mRNA.	SCYL3; NCC3; MIP-5; HCC-2; NCC-3; LKN1; SY15; MIP-1d; SCYA15; Lkn-1; HMRP-2B	NM_032964.2	1.02106	-1.09195	1.02657	Signaling molecule -> Chemokine	Signal transduction -> Cell surface receptor mediated signal transduction -> Cytokine and chemokine mediated signaling pathway;Signal transduction -> Cell communication -> Ligand-mediated signaling;Immunity and defense -> Cytokine/chemokine mediated immunity	NM_032964.2	NM_032962.2	CCL15		CCL15	380600	Homo sapiens	RefSeq	ILMN_17383	NM_032964.2	NM_032964.2		6359	34335178	NP_116740.2	380600	A	997	GGGGACCTTACCACCCCTCAGAGTGCTGCTTCACCTACACTACCTACAAG			17q12b	The space external to the outermost structure of a cell. For cells without external protective or external encapsulating structures this refers to space outside of the plasma membrane. This term covers the host cell environment outside an intracellular parasite [goid 5576] [evidence IEA]; That part of a multicellular organism outside the cells proper, usually taken to be outside the plasma membra…	The regulation of the levels, transport, and metabolism of calcium ions within a cell or between a cell and its external environment [goid 6874] [pmid 9346309] [evidence TAS]; The directed movement of a motile cell or organism, or the directed growth of a cell guided by a specific chemical concentration gradient. Movement may be towards a higher concentration (positive chemotaxis) or towards a lo…	Mediates the transfer of a signal from the outside to the inside of a cell by means other than the introduction of the signal molecule itself into the cell [goid 4871] [pmid 9346309] [evidence TAS]; The function of a family of chemotactic pro-inflammatory activation-inducible cytokines acting primarily upon hemopoietic cells in immunoregulatory processes; all chemokines possess a number of conser…	NCC-2; CC-1; SY14; SCYL2; MCIF; HCC-3; CC-3; SCYA14; NCC2; HCC-1; CKb1
ILMN_1779356	TP53	Homo sapiens tumor protein p53 (TP53), mRNA.	p53; TRP53; LFS1	NM_000546.3	1.0185	1.14441	1.21776	Transcription factor -> Other transcription factor	Nucleoside, nucleotide and nucleic acid metabolism -> DNA metabolism -> DNA repair;Nucleoside, nucleotide and nucleic acid metabolism -> mRNA transcription -> mRNA transcription regulation;Apoptosis -> Induction of apoptosis;Cell cycle -> Cell cycle control;Cell proliferation and differentiation;Oncogenesis -> Tumor suppressor	NM_000546.3	NM_000546.2	TP53	17	TP53	4180500	Homo sapiens	RefSeq	ILMN_11285	NM_000546.3	NM_000546.3		7157	120407067	NP_000537.3	4180500	S	1820	CTGTGAAATGCTGGCATTTGCACCTACCTCACAGAGTGCATTGTGAGGGT	-	7513215-7513264	17p13.1d	A membrane-bounded organelle of eukaryotic cells in which chromosomes are housed and replicated. In most cells, the nucleus contains all of the cell's chromosomes except the organellar chromosomes, and is the site of RNA synthesis and processing. In some species, or in specialized cell types, RNA metabolism or DNA replication may be absent [goid 5634] [evidence IEA]; The Y-shaped region of a repl…	The vectorial transfer of a protein from the cytoplasm into the nucleus, through the nuclear pore and across the nuclear envelope [goid 60] [evidence IEA]; The process whose specific outcome is the progression of the embryo in the uterus over time, from formation of the zygote in the oviduct, to birth [goid 1701] [evidence IEA]; The process by which cytochrome c is enabled to move from the mitoch…	The function of binding to a specific DNA sequence in order to modulate transcription. The transcription factor may or may not also interact selectively with a protein or macromolecular complex [goid 3700] [evidence IEA]; Interacting selectively with any protein or protein complex (a complex of two or more proteins that may include other nonprotein molecules) [goid 5515] [evidence IEA]; Interacti…	TRP53; p53; LFS1
ILMN_1740185	TPMT	Homo sapiens thiopurine S-methyltransferase (TPMT), mRNA.		NM_000367.2	1.00553	1.09989	1.19518	Molecular function unclassified	Biological process unclassified	NM_000367.2	NM_000367.2	TPMT	6	TPMT	840014	Homo sapiens	RefSeq	ILMN_24693	NM_000367.2	NM_000367.2		7172	62953142	NP_000358.1	840014	S	3040	AAACACCCTGTGTCCATGGGATAGAGTCCTTTCCGCTTGCAGTTGTGCCC	-	18236681-18236730	6p22.3d	All of the contents of a cell excluding the plasma membrane and nucleus, but including other subcellular structures [goid 5737] [evidence IEA]	The chemical reactions and pathways involving nucleobases, nucleosides, nucleotides and nucleic acids [goid 6139] [pmid 8316220] [evidence TAS]; The chemical reactions and pathways, including anabolism and catabolism, by which living organisms transform chemical substances. Metabolic processes typically transform small molecules, but also include macromolecular processes such as DNA repair and re…	Catalysis of the reaction: S-adenosyl-L-methionine + a thiopurine = S-adenosyl-L-homocysteine + a thiopurine S-methylether [goid 8119] [pmid 8316220] [evidence TAS]; Catalysis of the transfer of a methyl group to an acceptor molecule [goid 8168] [evidence IEA]; Catalysis of the transfer of a group, e.g. a methyl group, glycosyl group, acyl group, phosphorus-containing, or other groups, from one c…	Molecular function unclassified
ILMN_1683300	BAX	Homo sapiens BCL2-associated X protein (BAX), transcript variant beta, mRNA.	Bax zeta	NM_004324.3	1.00256	-1.01927	-1.03424	Signaling molecule -> Other signaling molecule	Apoptosis -> Induction of apoptosis;Developmental processes -> Gametogenesis;Cell cycle -> Cell cycle control;Cell proliferation and differentiation;Oncogenesis -> Tumor suppressor	NM_004324.3	NM_004324.3	BAX	19	BAX	7550110	Homo sapiens	RefSeq	ILMN_10832	NM_004324.3	NM_004324.3		581	34335114	NP_004315.1	7550110	I	819	GCCTCCACTGCCTCTGGAATTGCTCAAGTTCATTGATGACCCTCTGACCC	+	49464447-49464496	19q13.33a	That fraction of cells, prepared by disruptive biochemical methods, that is soluble in water [goid 5625] [evidence IEA]; All of the contents of a cell excluding the plasma membrane and nucleus, but including other subcellular structures [goid 5737] [evidence IEA]; A semiautonomous, self replicating organelle that occurs in varying numbers, shapes, and sizes in the cytoplasm of virtually all eukar…	Any process that modulates the occurrence or rate of cell death by apoptosis [goid 42981] [evidence IEA]; The non-specific expansion of T cell populations within a whole or part of an organism to reach to a total number of T cells which will then remain stable over time in the absence of an external stimulus [goid 1777] [evidence IEA]; The process by which cytochrome c is enabled to move from the…	Interacting selectively with any protein or protein complex (a complex of two or more proteins that may include other nonprotein molecules) [goid 5515] [evidence IEA]; Interacting selectively with an identical protein to form a homodimer [goid 42803] [pmid 9111042] [evidence IPI]; Interacting selectively with an identical protein to form a homodimer [goid 42803] [pmid 16608847] [evidence IDA]; In…	Bax zeta
ILMN_1705266	RELA	Homo sapiens v-rel reticuloendotheliosis viral oncogene homolog A (avian) (RELA), mRNA.	NFKB3; MGC131774	NM_021975.2	-1.01325	1.04878	1.0769	Transcription factor -> Other transcription factor;Nucleic acid binding	Nucleoside, nucleotide and nucleic acid metabolism -> mRNA transcription;Signal transduction -> Intracellular signaling cascade -> NF-kappaB cascade;Immunity and defense;Apoptosis -> Inhibition of apoptosis;Developmental processes;Cell cycle -> Cell cycle control;Cell proliferation and differentiation	NM_021975.2	NM_021975.2	RELA	11	RELA	5490750	Homo sapiens	RefSeq	ILMN_10254	NM_021975.2	NM_021975.2		5970	46430498	NP_068810.2	5490750	S	1516	ATACCTGTGGCCCCCCACACAACTGAGCCCATGCTGATGGAGTACCCTGA	-	65178587-65178636	11q13.1d	A membrane-bounded organelle of eukaryotic cells in which chromosomes are housed and replicated. In most cells, the nucleus contains all of the cell's chromosomes except the organellar chromosomes, and is the site of RNA synthesis and processing. In some species, or in specialized cell types, RNA metabolism or DNA replication may be absent [goid 5634] [evidence IEA]; A membrane-bounded organelle …	Any process that modulates the frequency, rate or extent of DNA-dependent transcription [goid 6355] [evidence IEA]; Any process that activates or increases the frequency, rate or extent of an I-kappaB kinase/NF-kappaB induced cascade [goid 43123] [pmid 12761501] [evidence IEP]; Any process that modulates the frequency, rate or extent of DNA-dependent transcription [goid 6355] [evidence IEA]; A pr…	The function of binding to a specific DNA sequence in order to modulate transcription. The transcription factor may or may not also interact selectively with a protein or macromolecular complex [goid 3700] [evidence IEA]; Functions to initiate or regulate RNA polymerase II transcription by binding an enhancer region of DNA [goid 3705] [pmid 3091258] [evidence IDA]; Interacting selectively with a …	NFKB3; MGC131774
ILMN_1679809	GSTP1	Homo sapiens glutathione S-transferase pi (GSTP1), mRNA.	DFN7; GST3; PI; FAEES3	NM_000852.2	-1.01328	1.04835	1.14655	Transferase -> Other transferase	Immunity and defense -> Detoxification	NM_000852.2	NM_000852.2	GSTP1	11	GSTP1	830047	Homo sapiens	RefSeq	ILMN_10475	NM_000852.2	NM_000852.2		2950	6552334	NP_000843.1	830047	S	606	TTCCTGGCCTCCCCTGAGTACGTGAACCTCCCCATCAATGGCAACGGGAA	+	67110568-67110617	11q13.2a	All of the contents of a cell excluding the plasma membrane and nucleus, but including other subcellular structures [goid 5737] [pmid 16130169] [evidence TAS]	The chemical reactions and pathways, including anabolism and catabolism, by which living organisms transform chemical substances. Metabolic processes typically transform small molecules, but also include macromolecular processes such as DNA repair and replication, and protein synthesis and degradation [goid 8152] [evidence IEA]; A process which directly inhibits any of the steps required for cell…	Catalysis of the reaction: R-X + glutathione = H-X + R-S-glutathione. R may be an aliphatic, aromatic or heterocyclic group; X may be a sulfate, nitrile or halide group [goid 4364] [evidence IEA]; Catalysis of the reaction: R-X + glutathione = H-X + R-S-glutathione. R may be an aliphatic, aromatic or heterocyclic group; X may be a sulfate, nitrile or halide group [goid 4364] [evidence IEA]; Inter…	DFN7; GST3; PI; FAEES3
ILMN_2145670	TNC	Homo sapiens tenascin C (hexabrachion) (TNC), mRNA.	HXB; TN	NM_002160.1	-1.03165	-1.01097	-1.08722	Cell adhesion molecule;Extracellular matrix -> Extracellular matrix glycoprotein	Signal transduction -> Cell communication -> Extracellular matrix protein-mediated signaling;Developmental processes -> Ectoderm development -> Neurogenesis	NM_002160.1	NM_002160.1	TNC	9	TNC	6940102	Homo sapiens	RefSeq	ILMN_175221	NM_002160.1	NM_002160.1		3371	4504548	NP_002151.1	6940102	S	7221	ATGGGAGAGGGGTAGGATGTACAGGGGTAGTTTGTTTTAGAACCAGCCGT	-	116822907-116822956	9q33.1a	The space external to the outermost structure of a cell. For cells without external protective or external encapsulating structures this refers to space outside of the plasma membrane. This term covers the host cell environment outside an intracellular parasite [goid 5576] [evidence IEA]; A layer consisting mainly of proteins (especially collagen) and glycosaminoglycans (mostly as proteoglycans) …	The cascade of processes by which a signal interacts with a receptor, causing a change in the level or activity of a second messenger or other downstream target, and ultimately effecting a change in the functioning of the cell [goid 7165] [evidence IEA]; The attachment of a cell, either to another cell or to an underlying substrate such as the extracellular matrix, via cell adhesion molecules [go…	Interacting selectively with one or more specific sites on a receptor molecule, a macromolecule that undergoes combination with a hormone, neurotransmitter, drug or intracellular messenger to initiate a change in cell function [goid 5102] [evidence IEA]; Interacting selectively with one or more specific sites on a receptor molecule, a macromolecule that undergoes combination with a hormone, neuro…	HXB; TN
ILMN_2363250	BCL2	Homo sapiens B-cell CLL/lymphoma 2 (BCL2), nuclear gene encoding mitochondrial protein, transcript variant beta, mRNA.	Bcl-2	NM_000657.2	-1.03852	-1.32579	1.02101	Signaling molecule -> Other signaling molecule	Apoptosis -> Inhibition of apoptosis;Oncogenesis	NM_000657.2	NM_000657.2	BCL2	18	BCL2	4070735	Homo sapiens	RefSeq	ILMN_3287	NM_000657.2	NM_000657.2		596	72198345	NP_000648.2	4070735	A	998	CTGGTGGACAACATCGCCCTGTGGATGACTGAGTACCTGAACCGGCACCT	-	60985345-60985394	18q21.33b	A membrane-bounded organelle of eukaryotic cells in which chromosomes are housed and replicated. In most cells, the nucleus contains all of the cell's chromosomes except the organellar chromosomes, and is the site of RNA synthesis and processing. In some species, or in specialized cell types, RNA metabolism or DNA replication may be absent [goid 5634] [evidence IEA]; All of the contents of a cell…	The process by which cytochrome c is enabled to move from the mitochondrial intermembrane space into the cytosol, which is an early step in apoptosis and leads to caspase activation [goid 1836] [evidence IEA]; The process by which cytochrome c is enabled to move from the mitochondrial intermembrane space into the cytosol, which is an early step in apoptosis and leads to caspase activation [goid 1…	Interacting selectively with any protease or peptidase [goid 2020] [pmid 10620603] [evidence IDA]; Interacting selectively with any protein or protein complex (a complex of two or more proteins that may include other nonprotein molecules) [goid 5515] [evidence IEA]; Interacting selectively with an identical protein to form a homodimer [goid 42803] [pmid 9111042] [evidence IDA]; Interacting select…	Bcl-2
ILMN_1765547	IRF2	Homo sapiens interferon regulatory factor 2 (IRF2), mRNA.	DKFZp686F0244; IRF-2	NM_002199.3	-1.05302	1.05151	-1.01604	Transcription factor -> Other transcription factor;Nucleic acid binding	Nucleoside, nucleotide and nucleic acid metabolism -> mRNA transcription -> mRNA transcription regulation;Immunity and defense -> Interferon-mediated immunity;Oncogenesis	NM_002199.3	NM_002199.2	IRF2	4	IRF2	580722	Homo sapiens	RefSeq	ILMN_20338	NM_002199.3	NM_002199.3		3660	153082751	NP_002190.2	580722	S	1706	TATCTCACAGCACACTCAGCACCCCCTTCTCTGCCCATTCCCCAGCCTCT	-	185546400-185546449	4q35.1d	A membrane-bounded organelle of eukaryotic cells in which chromosomes are housed and replicated. In most cells, the nucleus contains all of the cell's chromosomes except the organellar chromosomes, and is the site of RNA synthesis and processing. In some species, or in specialized cell types, RNA metabolism or DNA replication may be absent [goid 5634] [evidence IEA]	Any process that stops, prevents or reduces the frequency, rate or extent of transcription from an RNA polymerase II promoter [goid 122] [pmid 7507207] [evidence TAS]; The synthesis of either RNA on a template of DNA or DNA on a template of RNA [goid 6350] [evidence IEA]; Any process that modulates the frequency, rate or extent of DNA-dependent transcription [goid 6355] [evidence IEA]; The multip…	The function of binding to a specific DNA sequence in order to modulate transcription. The transcription factor may or may not also interact selectively with a protein or macromolecular complex [goid 3700] [evidence IEA]; Functions to initiate or regulate RNA polymerase II transcription [goid 3702] [pmid 7507207] [evidence TAS]	IRF-2
ILMN_2090607	IRF2	Homo sapiens interferon regulatory factor 2 (IRF2), mRNA.	DKFZp686F0244; IRF-2	NM_002199.2	-1.0697	1.1324	1.00647	Transcription factor -> Other transcription factor;Nucleic acid binding	Nucleoside, nucleotide and nucleic acid metabolism -> mRNA transcription -> mRNA transcription regulation;Immunity and defense -> Interferon-mediated immunity;Oncogenesis	NM_002199.2	NM_002199.2	IRF2	4	IRF2	1450246	Homo sapiens	RefSeq	ILMN_180679	NM_002199.2	NM_002199.2		3660	4755144	NP_002190.1	1450246	S	1818	CCACATCCGGAGGAGAAGAAGGAAATGAATTTCTCTACAGATGTCCCATT	-	185546265-185546314	4q35.1d	A membrane-bounded organelle of eukaryotic cells in which chromosomes are housed and replicated. In most cells, the nucleus contains all of the cell's chromosomes except the organellar chromosomes, and is the site of RNA synthesis and processing. In some species, or in specialized cell types, RNA metabolism or DNA replication may be absent [goid 5634] [evidence IEA]	Any process that stops, prevents or reduces the frequency, rate or extent of transcription from an RNA polymerase II promoter [goid 122] [pmid 7507207] [evidence TAS]; The synthesis of either RNA on a template of DNA or DNA on a template of RNA [goid 6350] [evidence IEA]; Any process that modulates the frequency, rate or extent of DNA-dependent transcription [goid 6355] [evidence IEA]; The multip…	The function of binding to a specific DNA sequence in order to modulate transcription. The transcription factor may or may not also interact selectively with a protein or macromolecular complex [goid 3700] [evidence IEA]; Functions to initiate or regulate RNA polymerase II transcription [goid 3702] [pmid 7507207] [evidence TAS]	IRF-2; DKFZp686F0244
ILMN_1754507	IRF4	Homo sapiens interferon regulatory factor 4 (IRF4), mRNA.	MUM1; LSIRF	NM_002460.1	-1.07259	1.07625	1.16464	Transcription factor -> Other transcription factor;Nucleic acid binding	Nucleoside, nucleotide and nucleic acid metabolism -> mRNA transcription -> mRNA transcription regulation;Immunity and defense -> Interferon-mediated immunity;Oncogenesis	NM_002460.1	NM_002460.1	IRF4	6	IRF4	6980370	Homo sapiens	RefSeq	ILMN_12414	NM_002460.1	NM_002460.1		3662	4505286	NP_002451.1	6980370	S	4986	CCCGTGTTGCTTCAAACTGAGACAGATGGGACTTAACAGGCAATGGGGTC	+	356123-356172	6p25.3b	A membrane-bounded organelle of eukaryotic cells in which chromosomes are housed and replicated. In most cells, the nucleus contains all of the cell's chromosomes except the organellar chromosomes, and is the site of RNA synthesis and processing. In some species, or in specialized cell types, RNA metabolism or DNA replication may be absent [goid 5634] [pmid 12374808] [evidence IC ]; All of the co…	Any process that modulates the frequency, rate or extent of DNA-dependent transcription [goid 6355] [evidence IEA]; The change in morphology and behavior of a mature or immature T cell resulting from exposure to a mitogen, cytokine, chemokine, cellular ligand, or an antigen for which it is specific [goid 42110] [pmid 12374808] [evidence NAS]; The process by which a monocyte acquires the specializ…	The function of binding to a specific DNA sequence in order to modulate transcription. The transcription factor may or may not also interact selectively with a protein or macromolecular complex [goid 3700] [pmid 12374808] [evidence NAS]; Functions to initiate or regulate RNA polymerase II transcription [goid 3702] [pmid 8921401] [evidence TAS]; Interacting selectively with a transcription factor,…	MUM1; LSIRF
ILMN_1747227	ADORA1	Homo sapiens adenosine A1 receptor (ADORA1), mRNA.	RDC7	NM_000674.1	-1.07334	-1.23367	-1.18924	Receptor -> G-protein coupled receptor	Signal transduction -> Cell surface receptor mediated signal transduction -> G-protein mediated signaling;Signal transduction -> Cell communication -> Ligand-mediated signaling;Intracellular protein traffic -> Endocytosis -> Phagocytosis;Immunity and defense -> Macrophage-mediated immunity;Immunity and defense -> Other immune and defense;Immunity and defense -> Granulocyte-mediated immunity;Neuro…	NM_000674.1	NM_000674.1	ADORA1	1	ADORA1	4060519	Homo sapiens	RefSeq	ILMN_23513	NM_000674.1	NM_000674.1		134	4501946	NP_000665.1	4060519	S	2817	TCCAAGCCCTTCCCTCTGTTGGAAATTGGGTGTGCCCTGGCTCCCAAGGG	+	201403112-201403155	1q32.1d-q32.1e	The membrane surrounding a cell that separates the cell from its external environment. It consists of a phospholipid bilayer and associated proteins [goid 5886] [evidence IEA]; Penetrating at least one phospholipid bilayer of a plasma membrane. May also refer to the state of being buried in the bilayer with no exposure outside the bilayer [goid 5887] [pmid 1530647] [evidence TAS]	The process whereby phagocytes engulf external particulate material. The particles are initially contained within phagocytic vacuoles (phagosomes), which then fuse with primary lysosomes to effect digestion of the particles [goid 6909] [pmid 8360491] [evidence TAS]; The immediate defensive reaction (by vertebrate tissue) to infection or injury caused by chemical or physical agents. The process is…	Combining with adenosine and transmitting the signal to a heterotrimeric G-protein complex to initiate a change in cell activity [goid 1609] [evidence IEA]; Combining with an extracellular or intracellular messenger to initiate a change in cell activity [goid 4872] [evidence IEA]	RDC7
ILMN_1766955	VCAM1	Homo sapiens vascular cell adhesion molecule 1 (VCAM1), transcript variant 1, mRNA.	INCAM-100; MGC99561; DKFZp779G2333; CD106	NM_001078.2	-1.16254	1.15328	1.16727	Cell adhesion molecule -> CAM family adhesion molecule	Signal transduction -> Cell communication -> Cell adhesion-mediated signaling;Cell adhesion	NM_001078.2	NM_001078.2	VCAM1	1	VCAM1	4290390	Homo sapiens	RefSeq	ILMN_3875	NM_001078.2	NM_001078.2		7412	18201907	NP_001069.1	4290390	A	2520	GCCTGAAGAACAGTAACTGCCATCAAGATGAGAGAACTGGAGGAGTTCCT	+	100976607-100976656	1p21.2a	That part of a multicellular organism outside the cells proper, usually taken to be outside the plasma membranes, and occupied by fluid [goid 5615] [pmid 9290466] [evidence IDA]; Thin cylindrical membrane-covered projections on the surface of an animal cell containing a core bundle of actin filaments. Present in especially large numbers on the absorptive surface of intestinal cells [goid 5902] [p…	The attachment of an adhesion molecule in one cell to a nonidentical adhesion molecule in an adjacent cell [goid 7157] [pmid 1715889] [evidence IDA]; The initial attachment of a membrane to a target membrane, mediated by proteins protruding from the two membranes. Docking requires only that the membranes come close enough for the proteins to interact and adhere [goid 22614] [pmid 12082081] [evide…	Interacting selectively with an integrin [goid 5178] [pmid 1377228] [evidence IDA]; Interacting selectively with any protein or protein complex (a complex of two or more proteins that may include other nonprotein molecules) [goid 5515] [evidence IEA]	INCAM-100; MGC99561; DKFZp779G2333; CD106
ILMN_1684724	CR2	Homo sapiens complement component (3d/Epstein Barr virus) receptor 2 (CR2), transcript variant 1, mRNA.	CD21; SLEB9; C3DR	NM_001006658.1	-1.23804	1.17813	1.21468	Receptor;Defense/immunity protein -> Complement component	Immunity and defense -> Complement-mediated immunity	NM_001006658.1	NM_001877.3	CR2	1	CR2	1030450	Homo sapiens	RefSeq	ILMN_26378	NM_001006658.1	NM_001006658.1		1380	54792122	NP_001006659.1	1030450	A	3583	CAAGGACTTTCTGAAGCCTCACTTATGAGATGCCTGAAGCCAGGCCATGG	+	205729301-205729350	1q32.2a	The membrane surrounding a cell that separates the cell from its external environment. It consists of a phospholipid bilayer and associated proteins [goid 5886] [pmid 2563370] [evidence NAS]; The side of the plasma membrane that is opposite to the side that faces the cytoplasm [goid 9897] [evidence IEA]; Penetrating at least one phospholipid bilayer of a membrane. May also refer to the state of b…	Any process involved in the activation of any of the steps of the classical pathway of the complement cascade which allows for the direct killing of microbes, the disposal of immune complexes, and the regulation of other immune processes [goid 6958] [evidence IEA]; The change in morphology and behavior of a mature or immature B cell resulting from exposure to a mitogen, cytokine, chemokine, cellu…	Combining with an extracellular or intracellular messenger to initiate a change in cell activity [goid 4872] [evidence IEA]; Combining with an extracellular or intracellular messenger to initiate a change in cell activity [goid 4872] [evidence IEA]; Combining with an extracellular or intracellular messenger to initiate a change in cell activity [goid 4872] [evidence IEA]; Combining with an extrac…	CD21; SLEB9; C3DR
ILMN_1680618	MYC	Homo sapiens v-myc myelocytomatosis viral oncogene homolog (avian) (MYC), mRNA.	c-Myc	NM_002467.3	-1.26922	-1.35336	1.03747	Transcription factor -> Basic helix-loop-helix transcription factor;Nucleic acid binding	Nucleoside, nucleotide and nucleic acid metabolism -> mRNA transcription -> mRNA transcription regulation;Apoptosis -> Induction of apoptosis;Cell cycle -> Cell cycle control;Oncogenesis -> Oncogene	NM_002467.3	NM_002467.3	MYC	8	MYC	6270646	Homo sapiens	RefSeq	ILMN_28130	NM_002467.3	NM_002467.3		4609	71774082	NP_002458.2	6270646	S	1697	CCTGCGTGACCAGATCCCGGAGTTGGAAAACAATGAAAAGGCCCCCAAGG	+	128822194-128822243	8q24.21b	A membrane-bounded organelle of eukaryotic cells in which chromosomes are housed and replicated. In most cells, the nucleus contains all of the cell's chromosomes except the organellar chromosomes, and is the site of RNA synthesis and processing. In some species, or in specialized cell types, RNA metabolism or DNA replication may be absent [goid 5634] [evidence IEA]; A membrane-bounded organelle …	Any process that modulates the frequency, rate or extent of DNA-dependent transcription [goid 6355] [evidence IEA]; Any process that modulates the frequency, rate or extent of DNA-dependent transcription [goid 6355] [evidence IEA]; Any process that modulates the frequency, rate or extent of DNA-dependent transcription [goid 6355] [evidence IEA]; Any process that modulates the frequency, rate or e…	The function of binding to a specific DNA sequence in order to modulate transcription. The transcription factor may or may not also interact selectively with a protein or macromolecular complex [goid 3700] [evidence IEA]; The function of binding to a specific DNA sequence in order to modulate transcription. The transcription factor may or may not also interact selectively with a protein or macrom…	c-Myc
ILMN_2110908	MYC	Homo sapiens v-myc myelocytomatosis viral oncogene homolog (avian) (MYC), mRNA.	c-Myc	NM_002467.3	-1.36022	-1.28936	1.07785	Transcription factor -> Basic helix-loop-helix transcription factor;Nucleic acid binding	Nucleoside, nucleotide and nucleic acid metabolism -> mRNA transcription -> mRNA transcription regulation;Apoptosis -> Induction of apoptosis;Cell cycle -> Cell cycle control;Oncogenesis -> Oncogene	NM_002467.3	NM_002467.3	MYC	8	MYC	6550600	Homo sapiens	RefSeq	ILMN_172213	NM_002467.3	NM_002467.3		4609	71774082	NP_002458.2	6550600	S	1947	ACTTGTTTCAAATGCATGATCAAATGCAACCTCACAACCTTGGCTGAGTC	+	128822444-128822493	8q24.21b	A membrane-bounded organelle of eukaryotic cells in which chromosomes are housed and replicated. In most cells, the nucleus contains all of the cell's chromosomes except the organellar chromosomes, and is the site of RNA synthesis and processing. In some species, or in specialized cell types, RNA metabolism or DNA replication may be absent [goid 5634] [evidence IEA]; A membrane-bounded organelle …	Any process that modulates the frequency, rate or extent of DNA-dependent transcription [goid 6355] [evidence IEA]; Any process that modulates the frequency, rate or extent of DNA-dependent transcription [goid 6355] [evidence IEA]; Any process that modulates the frequency, rate or extent of DNA-dependent transcription [goid 6355] [evidence IEA]; Any process that modulates the frequency, rate or e…	The function of binding to a specific DNA sequence in order to modulate transcription. The transcription factor may or may not also interact selectively with a protein or macromolecular complex [goid 3700] [evidence IEA]; The function of binding to a specific DNA sequence in order to modulate transcription. The transcription factor may or may not also interact selectively with a protein or macrom…	c-Myc
ILMN_1651316	CD69	Homo sapiens CD69 molecule (CD69), mRNA.	CLEC2C	NM_001781.1	-1.38524	-1.16236	-1.02559	Receptor -> Other receptor;Defense/immunity protein -> Other defense and immunity protein	Immunity and defense -> T-cell mediated immunity;Immunity and defense -> B-cell- and antibody-mediated immunity;Immunity and defense -> Granulocyte-mediated immunity	NM_001781.1	NM_001781.1	CD69	12	CD69	6900634	Homo sapiens	RefSeq	ILMN_13491	NM_001781.1	NM_001781.1		969	4502680	NP_001772.1	6900634	S	1001	AGGCGTGGACTTACTATTTATTGCTGAATGACTACCAACAGTGAGAGCCC	-	9796974-9797023	12p13.31a	The side of the plasma membrane that is opposite to the side that faces the cytoplasm [goid 9897] [evidence IEA]; Penetrating at least one phospholipid bilayer of a plasma membrane. May also refer to the state of being buried in the bilayer with no exposure outside the bilayer [goid 5887] [pmid 8340758] [evidence TAS]; The side of the plasma membrane that is opposite to the side that faces the cy…		Combining with an extracellular or intracellular messenger to initiate a change in cell activity, and spanning to the membrane of either the cell or an organelle [goid 4888] [pmid 8340758] [evidence TAS]; The selective, often stoichiometric, interaction of a molecule with one or more specific sites on another molecule [goid 5488] [evidence IEA]; Interacting selectively with any mono-, di- or tris…	CLEC2C
ILMN_1671337	SLC2A5	Homo sapiens solute carrier family 2 (facilitated glucose/fructose transporter), member 5 (SLC2A5), mRNA.	GLUT5	NM_003039.1	-1.39002	1.15242	-1.0928	Transporter -> Carbohydrate transporter	Carbohydrate metabolism -> Carbohydrate transport;Transport -> Carbohydrate transport	NM_003039.1	NM_003039.1	SLC2A5	1	SLC2A5	7560541	Homo sapiens	RefSeq	ILMN_14785	NM_003039.1	NM_003039.1		6518	4507012	NP_003030.1	7560541	S	1825	CTCCACTTTGCTGGTTCAGCCTTCGTGTGGCTCCTGGTAACGTGGCTCCA	-	9019938-9019987	1p36.23a	Double layer of lipid molecules that encloses all cells, and, in eukaryotes, many organelles; may be a single or double lipid bilayer; also includes associated proteins [goid 16020] [evidence IEA]; Penetrating at least one phospholipid bilayer of a membrane. May also refer to the state of being buried in the bilayer with no exposure outside the bilayer. When used to describe a protein, indicates …	The process whereby a solute is transported from one side of a membrane to the other. This process includes the actual movement of the solute, and any regulation and preparatory steps, such as reduction of the solute [goid 55085] [evidence IEA]; The chemical reactions and pathways involving carbohydrates, any of a group of organic compounds based of the general formula Cx(H2O)y. Includes the form…	Enables the directed movement of substances (such as macromolecules, small molecules, ions) into, out of, within or between cells [goid 5215] [evidence IEA]; Catalysis of the transfer of fructose from one side of the membrane to the other. Fructose exists in a open chain form or as a ring compound. D-fructose is the sweetest of the sugars and is found free in a large number of fruits and honey [g…	GLUT5
ILMN_1802174	WT1	Homo sapiens Wilms tumor 1 (WT1), transcript variant D, mRNA.	GUD; WT33; WAGR; WIT-2	NM_024426.3	-1.49999	-1.39988	1.12207	Transcription factor -> Zinc finger transcription factor -> KRAB box transcription factor;Nucleic acid binding	Nucleoside, nucleotide and nucleic acid metabolism -> mRNA transcription -> mRNA transcription regulation;Developmental processes;Cell cycle -> Cell cycle control;Cell proliferation and differentiation;Oncogenesis -> Tumor suppressor	NM_024426.3	NM_024425.2	WT1	11	WT1	7380603	Homo sapiens	RefSeq	ILMN_10241	NM_024426.3	NM_024426.3		7490	65508003	NP_077744.3	7380603	A	2229	CAAGGCATCGGGGGTGAATCTTGTCTAACATTCCCGAGGTCAGCCAGGCT	-	32413013-32413062	11p13e	The living contents of a cell; the matter contained within (but not including) the plasma membrane, usually taken to exclude large vacuoles and masses of secretory or ingested material. In eukaryotes it includes the nucleus and cytoplasm [goid 5622] [evidence IEA]; A membrane-bounded organelle of eukaryotic cells in which chromosomes are housed and replicated. In most cells, the nucleus contains …	Any process that stops, prevents or reduces the frequency, rate or extent of transcription from an RNA polymerase II promoter [goid 122] [pmid 7585606] [evidence IDA]; The differentiation of endothelial cells from progenitor cells during blood vessel development, and the de novo formation of blood vessels and tubes [goid 1570] [evidence IEA]; The process whose specific outcome is the progression …	The function of binding to a specific DNA sequence in order to modulate transcription. The transcription factor may or may not also interact selectively with a protein or macromolecular complex [goid 3700] [evidence IEA]; The function of binding to a specific DNA sequence in order to modulate transcription. The transcription factor may or may not also interact selectively with a protein or macrom…	GUD; WT33; WAGR; WIT-2
ILMN_2366967	WT1	Homo sapiens Wilms tumor 1 (WT1), transcript variant A, mRNA.	GUD; WT33; WAGR; WIT-2	NM_000378.3	-1.58691	-1.29198	1.19934	Transcription factor -> Zinc finger transcription factor -> KRAB box transcription factor;Nucleic acid binding	Nucleoside, nucleotide and nucleic acid metabolism -> mRNA transcription -> mRNA transcription regulation;Developmental processes;Cell cycle -> Cell cycle control;Cell proliferation and differentiation;Oncogenesis -> Tumor suppressor	NM_000378.3	NM_000378.3	WT1	11	WT1	4290278	Homo sapiens	RefSeq	ILMN_22400	NM_000378.3	NM_000378.3		7490	65507713	NP_000369.3	4290278	A	1825	ACCGGTGCTTCTGGAAACTACCAGGTGTGCCTGGAAGAGTTGGTCTCTGC	-	32413357-32413406	11p13e	The living contents of a cell; the matter contained within (but not including) the plasma membrane, usually taken to exclude large vacuoles and masses of secretory or ingested material. In eukaryotes it includes the nucleus and cytoplasm [goid 5622] [evidence IEA]; A membrane-bounded organelle of eukaryotic cells in which chromosomes are housed and replicated. In most cells, the nucleus contains …	Any process that stops, prevents or reduces the frequency, rate or extent of transcription from an RNA polymerase II promoter [goid 122] [pmid 7585606] [evidence IDA]; The differentiation of endothelial cells from progenitor cells during blood vessel development, and the de novo formation of blood vessels and tubes [goid 1570] [evidence IEA]; The process whose specific outcome is the progression …	The function of binding to a specific DNA sequence in order to modulate transcription. The transcription factor may or may not also interact selectively with a protein or macromolecular complex [goid 3700] [evidence IEA]; The function of binding to a specific DNA sequence in order to modulate transcription. The transcription factor may or may not also interact selectively with a protein or macrom…	GUD; WT33; WAGR; WIT-2
ILMN_1813530	AGT	Homo sapiens angiotensinogen (serpin peptidase inhibitor, clade A, member 8) (AGT), mRNA.	SERPINA8; ANHU	NM_000029.2	-1.75421	-1.92716	-1.00403	Select regulatory molecule -> Protease inhibitor -> Serine protease inhibitor	Protein metabolism and modification -> Proteolysis	NM_000029.2	NM_000029.2	AGT	1	AGT	2850301	Homo sapiens	RefSeq	ILMN_1261	NM_000029.2	NM_000029.2		183	73622269	NP_000020.1	2850301	S	1661	TCAGCGATGTGTCACCCCCAGTCTCCCACCTTTTCTTCTAATGAGTCGAC	-	228905370-228905419	1q42.2a	The space external to the outermost structure of a cell. For cells without external protective or external encapsulating structures this refers to space outside of the plasma membrane. This term covers the host cell environment outside an intracellular parasite [goid 5576] [pmid 14718574] [evidence NAS]; That part of a multicellular organism outside the cells proper, usually taken to be outside t…	Disruption of theca cell layer releasing follicular fluid and/or the oocyte [goid 1543] [evidence IEA]; Any process that modulates the frequency, rate or extent of cell growth [goid 1558] [pmid 17159080] [evidence NAS]; The process whose specific outcome is the progression of the blood vessel over time, from its formation to the mature structure. The blood vessel is the vasculature carrying blood…	Stops, prevents or reduces the activity of serine-type endopeptidases, enzymes that catalyze the hydrolysis of nonterminal peptide bonds in a polypeptide chain; a serine residue (and a histidine residue) are at the active center of the enzyme [goid 4867] [pmid 3397061] [evidence TAS]; The action characteristic of a hormone, any substance formed in very small amounts in one specialized organ or gr…	SERPINA8; ANHU
ILMN_1801119	BCL2	Homo sapiens B-cell CLL/lymphoma 2 (BCL2), nuclear gene encoding mitochondrial protein, transcript variant alpha, mRNA.	Bcl-2	NM_000633.2	-1.98193	-3.01696	-1.27134	Signaling molecule -> Other signaling molecule	Apoptosis -> Inhibition of apoptosis;Oncogenesis	NM_000633.2	NM_000633.2	BCL2	18	BCL2	3180494	Homo sapiens	RefSeq	ILMN_171007	NM_000633.2	NM_000633.2		596	72198188	NP_000624.2	3180494	I	5863	GAGCACAGAAGATGGGAACACTGGTGGAGGATGGAAAGGCTCGCTCAATC	-	60791158-60791207	18q21.33b	A membrane-bounded organelle of eukaryotic cells in which chromosomes are housed and replicated. In most cells, the nucleus contains all of the cell's chromosomes except the organellar chromosomes, and is the site of RNA synthesis and processing. In some species, or in specialized cell types, RNA metabolism or DNA replication may be absent [goid 5634] [evidence IEA]; All of the contents of a cell…	The process by which cytochrome c is enabled to move from the mitochondrial intermembrane space into the cytosol, which is an early step in apoptosis and leads to caspase activation [goid 1836] [evidence IEA]; The process by which cytochrome c is enabled to move from the mitochondrial intermembrane space into the cytosol, which is an early step in apoptosis and leads to caspase activation [goid 1…	Interacting selectively with any protease or peptidase [goid 2020] [pmid 10620603] [evidence IDA]; Interacting selectively with any protein or protein complex (a complex of two or more proteins that may include other nonprotein molecules) [goid 5515] [evidence IEA]; Interacting selectively with an identical protein to form a homodimer [goid 42803] [pmid 9111042] [evidence IDA]; Interacting select…	Bcl-2
ILMN_2246956	BCL2	Homo sapiens B-cell CLL/lymphoma 2 (BCL2), nuclear gene encoding mitochondrial protein, transcript variant alpha, mRNA.	Bcl-2	NM_000633.2	-2.50097	-2.774	-1.2339	Signaling molecule -> Other signaling molecule	Apoptosis -> Inhibition of apoptosis;Oncogenesis	NM_000633.2	NM_000633.2	BCL2	18	BCL2	4150201	Homo sapiens	RefSeq	ILMN_171007	NM_000633.2	NM_000633.2		596	72198188	NP_000624.2	4150201	I	5969	CATGCACCTAAACCTTTTGGAAAATCTGCCGTGGGCCCTCCAGATAGCTC	-	60791052-60791101	18q21.33b	A membrane-bounded organelle of eukaryotic cells in which chromosomes are housed and replicated. In most cells, the nucleus contains all of the cell's chromosomes except the organellar chromosomes, and is the site of RNA synthesis and processing. In some species, or in specialized cell types, RNA metabolism or DNA replication may be absent [goid 5634] [evidence IEA]; All of the contents of a cell…	The process by which cytochrome c is enabled to move from the mitochondrial intermembrane space into the cytosol, which is an early step in apoptosis and leads to caspase activation [goid 1836] [evidence IEA]; The process by which cytochrome c is enabled to move from the mitochondrial intermembrane space into the cytosol, which is an early step in apoptosis and leads to caspase activation [goid 1…	Interacting selectively with any protease or peptidase [goid 2020] [pmid 10620603] [evidence IDA]; Interacting selectively with any protein or protein complex (a complex of two or more proteins that may include other nonprotein molecules) [goid 5515] [evidence IEA]; Interacting selectively with an identical protein to form a homodimer [goid 42803] [pmid 9111042] [evidence IDA]; Interacting select…	Bcl-2
